# Supplementary material for: Substantia nigra related gene polymorphisms associated with antipsychotic-induced acute movement disorders: a genome-wide association study and multi-ancestry validation in schizophrenia
Source: Mil Med Res. 2025 Aug 19;12:50. doi: 10.1186/s40779-025-00636-w (PMC12362978; doi:10.1186/s40779-025-00636-w)
Supplement: Supplementary file 3 — Additional file 3. Table S1 Demographic data of CAPOC. Table S2 Demographic data of CATIE and PAL. Table S3 Results of GWAS and validation. Table S4 Results of GWAS on SAS (P < 1 × 10-5). Table S5 Results of GWAS on BARS (P < 1 × 10-5). Table S6 Results of GWAS on AIMS (P < 1 × 10-5). Table S7 Results of validation on UKU. Table S8 Results of validation on AE records. Table S9 Results of TWAS. Table S10 Results of PheWAS. Table S11 Results of the prediction model. Table S12 Differences of the AIMS risk between the two subgroups according to the baseline scale scores. [file 40779_2025_636_MOESM3_ESM.xlsx]

## Sheet: Table S1
Table S1 Demographic data of CAPOC
Characteristic	RIS (n = 517)	OLA (n = 510)	QUE (n = 497)	ARI (n = 503)	ZIP (n = 507)	PHE (n = 254)	HAL (n = 242)	F/χ2/ K-W H	P
Age (mean ± SD)	30.84 ± 7.97	30.27 ± 8.00	30.62 ± 7.89	30.93 ± 7.88	30.24 ± 8.11	31.33 ± 7.99	31.89 ± 7.96	1.637	0.133
On-set age (mean ± SD)	25.53 ± 7.07	24.93 ± 7.03	25.13 ± 6.95	25.32 ± 6.57	25.03 ± 7.06	24.98 ± 7.04	26.26 ± 7.23	1.342	0.235
Gender [n (%)]								8.279	0.218
Male	293 (56.67)	260 (50.98)	247 (49.70)	248 (49.30)	253 (49.90)	125 (49.21)	127 (52.48)
Female	224 (43.33)	250 (49.02)	250 (50.98)	255 (50.70)	254 (50.10)	129 (50.79)	115 (50.98)
First-episode [n (%)]	156 (30.17)	148 (29.02)	139 (70.89)	139 (27.63)	151 (29.78)	69 (27.17)	74 (30.58)	1.231	0.975
Disease course (mean ± SD)	74.58 ± 69.53	75.45 ± 68.35	76.72 ± 70.89	78.19 ± 71.11	73.29 ± 70.07	85.98 ± 79.42	78.07 ± 70.71	1.078	0.373
SAS [median (IQR)]	0 (0, 0)	0 (0, 0)	0 (0, 0)	0 (0, 0)	0 (0, 0)	0 (0, 0)	0 (0, 0)	6.897	0.33
SAS (Min, Max)*	0, 19	0, 30	0, 18	0, 13	0, 18	0, 10	0, 20
BARS [median (IQR)]	0 (0, 0)	0 (0, 0)	0 (0, 0)	0 (0, 0)	0 (0, 0)	0 (0, 0)	0 (0, 0)	12.098	0.06
BARS (Min, Max)*	0, 12	0, 11	0, 10	0, 10	0, 8	0, 11	0, 11
AIMS (item 1 − 7) [median (IQR)]	0 (0, 0)	0 (0, 0)	0 (0, 0)	0 (0, 0)	0 (0, 0)	0 (0, 0)	0 (0, 0)	4.227	0.646
AIMS (item 1 − 7) (Min, Max)*	0, 19	0, 14	0, 12	0, 12	0, 14	0, 14	0, 13
OLA olanzapine, RIS risperidone, QUE quetiapine, ARI aripiprazole, ZIP ziprasidone, HAL haloperidol, PHE perphenazine, SAS Simpson-Angus Scale, BARS Barnes Akathisia Rating Scale, AIMS Abnormal Involuntary Movement Scale, CAPOC Chinese Antipsychotics Pharmacogenomics Consortium, K-W H Kruskal-Wallis H, M median, IQR interquartile range, SD standard deviation, Min minimum, Max maximum *Data does n…

## Sheet: Table S2
Table S2 Demographic data of CATIE and PAL
	CATIE	PAL
	n = 765	n = 277
Age (mean ± SD)	40.93 ± 11.03	32.37 ± 10.56
On-set age (mean ± SD)	NA	25.67 ± 9.24
Gender [n (%)]
Male	559 (73.07)	122 (44.04)
Female	206 (26.93)	155 (55.94)
First-espisode [n (%)]	NA	85 (30.69)
CATIE Clinical Antipsychotic Trials of Intervention Effectiveness in Schizophrenia, PAL paliperidone, NA not applicable

## Sheet: Table S3
Table S3 Results of GWAS and validation
AIMS
CHR+A3:S3+A3:R3	SNP	BP	A1	A2	MAF	Sample_size	Beta	Se	P_CAPOC	Power	P_CATIE_AIMS	P_CATIE_BARS	P_CATIE_SAS	P_PAL_AIMS	P_PAL_BARS	P_PAL_SAS	P_SCZ	GTEx_eQTLs
7	rs11769191	147588768	T	C	0.01409	2001	0.6959	0.0965329	5.639e-13	0.956275	0.8519	0.1426	0.8502	0.9776	0.1981	0.5894	0.620869	#
7	rs9640245	147488630	A	G	0.01466	2008	0.6755	0.0944226	8.428e-13	0.953334	0.6894	0.3662	0.6591	0.9748	0.1037	0.6248	0.913903	#
7	rs73460125	147489444	T	C	0.01466	2008	0.6755	0.0944226	8.428e-13	0.953334	0.6977	0.2568	0.7727	0.9748	0.1037	0.6248	0.615177	#
7	rs73460128	147489837	T	A	0.01466	2008	0.6755	0.0944226	8.428e-13	0.953334	0.6977	0.06962	0.7727	0.9748	0.1037	0.6248	0.913903	#
7	rs78089994	147503130	A	G	0.01485	2010	0.6733	0.0949893	1.359e-12	0.954592	0.9778	0.06903	0.3673	0.9748	0.1037	0.6248	0.931108	#
7	rs60955661	147533874	G	A	0.01464	2011	0.6723	0.0949749	1.455e-12	0.951654	0.8332	0.1071	0.9508	0.9731	0.1981	0.5832	0.250035	#
7	rs80305973	147546540	G	A	0.01466	2010	0.6722	0.0949937	1.481e-12	0.951754	0.8268	0.1059	0.9361	0.9776	0.1981	0.5818	0.96272	#
7	rs73460143	147534296	A	G	0.01592	2010	0.6398	0.0929254	5.775e-12	0.948483	0.8591	0.6916	0.2469	0.9731	0.1981	0.5832	0.936915	#
7	rs73460109	147480812	T	C	0.01772	1997	0.6014	0.089342	1.68e-11	0.9436	0.8019	0.3364	0.584	0.774	0.1079	0.01819	0.616595	#
18	rs149286686	60774346	A	G	0.01074	1984	0.7192	0.110676	8.126e-11	0.910209	NA	NA	NA	0.7219	0.4577	0.7519	0.38815	#
2	rs13032033	71657168	A	G	0.0104	2009	0.7754	0.119853	9.828e-11	0.941311	NA	NA	NA	0.4853	0.2621	0.9749	0.489779	ZNF638, DYSF, OR7E62P
1	rs76813957	38637703	C	T	0.02273	2007	0.5085	0.0796253	1.701e-10	0.924397	NA	NA	NA	0.7452	0.5642	0.6149	0.17338	#
2	rs6725697	71632068	T	C	0.01081	2011	0.7562	0.11847	1.736e-10	0.939033	0.8241	0.7768	0.9771	0.4853	0.2621	0.9749	0.480839	ZNF638, DYSF, OR7E62P
2	rs10779954	71656544	T	C	0.01061	2010	0.7561	0.118484	1.754e-10	0.934879	0.5699	0.7424	0.5791	0.4853	0.2621	0.9749	NA	ZNF638, DYSF, OR7E62P
1	rs77714508	38622364	T	C	0.02412	2015	0.4906	0.0772308	2.12e-10	0.922015	NA	NA	NA	0.759	0.5677	0.6173	0.505825	#
7	rs76413600	147461701	T	A	0.01948	2013	0.5338	0.0846045	2.802e-10	0.911492	0.8061	0.2413	0.1283	0.7834	0.09398	0.02071	NA	#
6	rs149847084	49527458	C	T	0.01087	2000	0.7398	0.118222	3.907e-10	0.929306	NA	NA	NA	0.5123	0.7701	0.388	NA	#
7	rs79657351	147451088	C	T	0.01994	2009	0.5203	0.0836997	5.091e-10	0.903225	0.7537	0.4055	0.06854	0.786	0.09636	0.01935	0.909285	#
2	rs6744784	71621288	C	T	0.01123	2012	0.7164	0.115636	5.817e-10	0.923094	0.7114	0.8377	0.4805	0.5479	0.2161	0.8465	0.963829	ZNF638, DYSF, OR7E62P, RNU6-105P
2	rs7569062	71669722	G	A	0.01082	2010	0.7161	0.115697	6.037e-10	0.913314	0.6349	0.9465	0.9346	0.5479	0.2161	0.8465	0.92683	ZNF638, DYSF, OR7E62P, RNU6-105P
7	rs73460131	147494755	C	T	0.02177	1977	0.4499	0.0732409	8.111e-10	0.831289	0.9153	0.07221	0.7469	0.9748	0.1887	0.5739	NA	#
15	rs62005993	61772679	T	C	0.01481	2015	0.5808	0.0962698	1.609e-09	0.882829	0.8553	0.5411	0.7334	0.9168	0.6872	0.4383	NA	#
2	rs2542509	71589743	G	A	0.01164	2015	0.6804	0.112961	1.709e-09	0.905909	0.8486	0.9465	0.872	0.5479	0.2161	0.8465	0.270396	ZNF638, DYSF, RNU6-105P
19	rs7247029	31126033	T	C	0.01039	2009	0.689	0.115549	2.479e-09	0.879303	NA	NA	NA	0.4924	0.6353	0.6152	0.103324	#
19	rs2043311	31132398	C	T	0.0104	2007	0.6889	0.115596	2.529e-09	0.879198	NA	NA	NA	0.4924	0.6353	0.6152	0.971181	#
5	rs1827697	82304614	T	C	0.1377	2004	0.2023	0.0340787	2.916e-09	0.877109	0.0853	0.5017	0.6348	0.009831	0.0863	0.1677	0.2322	TMEM167A
5	rs1875992	82302328	A	G	0.1377	2003	0.2022	0.0340842	2.986e-09	0.876636	0.0853	0.5017	0.6348	0.009831	0.0863	0.1677	0.0101899	TMEM167A
11	rs144492884	24659002	G	A	0.01257	2000	0.6023	0.102241	3.839e-09	0.851043	NA	NA	NA	0.4516	0.02154	0.03323	NA	#
11	rs149137825	24659179	A	G	0.01257	2000	0.6023	0.102241	3.839e-09	0.851043	NA	NA	NA	0.4516	0.02154	0.03323	NA	#
6	rs16886072	54727815	T	C	0.01333	2015	0.5953	0.101986	5.313e-09	0.865342	0.9621	0.06011	0.3516	0.9415	0.2534	0.4928	NA	FAM83B
6	rs117588402	38650099	C	T	0.0426	2011	0.3367	0.0577276	5.458e-09	0.861998	NA	NA	NA	0.6819	0.3025	0.3377	NA	#
21	rs192281014	21561140	C	T	0.01084	2004	0.6449	0.110616	5.54e-09	0.848371	NA	NA	NA	NA	NA	NA	NA	#
2	rs10195756	131758047	A	C	0.01991	2014	0.4865	0.0838237	6.481e-09	0.862123	0.4713	0.5439	0.3311	0.8636	0.7224	0.4197	NA	MZT2A
2	rs10196377	131758648	T	C	0.01991	2014	0.4865	0.0838237	6.481e-09	0.862123	0.4713	0.5439	0.3311	0.8636	0.7224	0.4197	NA	MZT2A
2	rs13423232	131760242	T	C	0.01991	2014	0.4865	0.0838237	6.481e-09	0.862123	0.4384	0.5812	0.3311	0.82	0.9934	0.4462	NA	MZT2A
2	rs13413025	131760010	A	G	0.01993	2012	0.4864	0.0838728	6.661e-09	0.861981	0.4384	0.5746	0.3311	0.82	0.9934	0.4462	NA	MZT2A
16	rs55911909	8548902	T	G	0.03204	1982	0.3884	0.0671836	7.418e-09	0.861076	0.927	0.2101	0.1141	0.8495	0.7129	0.6366	NA	#
16	rs117082492	8528314	G	C	0.03762	1981	0.3584	0.0620955	7.845e-09	0.858874	0.6988	0.7114	0.00267	0.855	0.74	0.6408	NA	#
13	rs117166803	61816618	C	A	0.01984	1980	0.4832	0.0838603	8.314e-09	0.850449	NA	NA	NA	0.5725	0.7607	0.6624	NA	#
13	rs78099684	61802668	C	T	0.01984	1979	0.4831	0.08389	8.475e-09	0.850128	NA	NA	NA	0.5725	0.7607	0.6624	NA	#
9	rs28427259	98323907	T	C	0.03302	2014	0.3861	0.0670608	8.539e-09	0.872068	0.2896	0.8996	0.6945	0.8882	0.3867	0.5933	0.5975	#
9	rs188072202	98326151	A	G	0.03302	2014	0.3861	0.0670608	8.539e-09	0.872068	NA	NA	NA	0.8631	0.65	0.7115	NA	#
9	rs140608068	98326734	C	G	0.03302	2014	0.3861	0.0670608	8.539e-09	0.872068	NA	NA	NA	0.8631	0.65	0.7115	0.2571	#
16	rs74010051	8548693	T	G	0.03249	1982	0.3851	0.0669541	8.835e-09	0.859866	0.3152	0.5454	0.3337	0.8556	0.6652	0.539	NA	#
16	rs74010052	8548724	T	C	0.03249	1982	0.3851	0.0669541	8.835e-09	0.859866	0.336	0.5283	0.3171	0.8556	0.6652	0.539	NA	#
16	rs74010053	8548728	T	A	0.03249	1982	0.3851	0.0669541	8.835e-09	0.859866	0.336	0.5283	0.3171	0.8556	0.6652	0.539	NA	#
16	rs62018657	8548743	G	A	0.03249	1982	0.3851	0.0669541	8.835e-09	0.859866	0.336	0.5283	0.3171	0.8556	0.6652	0.539	NA	#
6	rs117707770	38651827	T	C	0.04235	2013	0.3321	0.0578153	9.238e-09	0.850998	NA	NA	NA	0.6808	0.3098	0.3507	NA	#
6	rs1155750	54730344	A	G	0.01375	2015	0.5722	0.100221	1.134e-08	0.84876	0.8117	0.1802	0.2651	0.9426	0.2621	0.4946	NA	#
9	rs77785691	98326783	G	A	0.03322	2015	0.3811	0.0668123	1.17e-08	0.865596	NA	NA	NA	0.8631	0.65	0.7115	0.6567	#
7	rs35173793	47141298	A	G	0.02899	2015	0.3887	0.068225	1.217e-08	0.833347	0.7537	0.5914	0.5539	0.8377	0.6224	0.4506	NA	#
9	rs115765058	98329095	A	T	0.03185	2008	0.3869	0.0682821	1.46e-08	0.860922	NA	NA	NA	0.8631	0.65	0.7115	0.9738	#
7	rs35013724	47148436	G	T	0.03006	2014	0.3819	0.0677627	1.742e-08	0.833108	0.4746	0.474	0.2462	0.8348	0.628	0.4501	NA	#
11	rs146993202	103205025	G	A	0.03074	1995	0.3739	0.0664018	1.793e-08	0.821927	NA	NA	NA	0.7594	0.9116	0.5511	NA	#
5	rs1478486	82377004	A	G	0.1784	2015	0.1684	0.0299422	1.864e-08	0.824872	0.8688	0.6857	0.8894	0.08817	0.3305	0.5937	0.9426	XRCC4, TMEM167A
5	rs899548	82346791	C	G	0.1418	1992	0.1878	0.0334661	2.004e-08	0.832478	NA	NA	NA	NA	NA	NA	NA	TMEM167A, XRCC4
7	rs75843596	47145560	A	G	0.03026	2015	0.3788	0.067521	2.022e-08	0.829662	0.4746	0.474	0.2462	0.8348	0.628	0.4501	NA	#
7	rs76840621	47146824	A	G	0.03026	2015	0.3788	0.067521	2.022e-08	0.829662	0.4746	0.474	0.2462	0.8348	0.628	0.4501	NA	#
7	rs71545975	47144505	A	G	0.02989	2013	0.3787	0.0675591	2.077e-08	0.824672	0.5726	0.4533	0.2649	0.8348	0.628	0.4501	NA	#
5	rs1044376	82348714	C	T	0.1417	2005	0.1864	0.0332592	2.089e-08	0.829148	0.5868	0.5413	0.209	0.02204	0.06418	0.1488	0.8731	TMEM167A, XRCC4
5	rs1044374	82348747	G	A	0.1417	2005	0.1864	0.0332592	2.089e-08	0.829148	0.5868	0.5413	0.209	0.02204	0.06418	0.1488	0.8957	TMEM167A, XRCC4
5	rs1044363	82348942	T	C	0.1419	2006	0.1861	0.0332271	2.133e-08	0.828577	NA	NA	NA	0.02204	0.06418	0.1488	0.3217	TMEM167A, XRCC4
3	rs74485416	80148939	T	C	0.01047	1995	0.6194	0.111364	2.668e-08	0.804007	NA	NA	NA	NA	NA	0.6596	NA	#
3	rs118102726	80155910	G	T	0.01047	1995	0.6194	0.111364	2.668e-08	0.804007	NA	NA	NA	NA	NA	0.6596	NA	#
2	rs11695328	71474838	G	A	0.01016	2015	0.6578	0.118571	2.894e-08	0.841632	NA	NA	NA	NA	NA	NA	0.935406	PAIP2B, MCEE, ZNF638
2	rs7570429	71465863	C	T	0.01018	2010	0.6573	0.118735	3.097e-08	0.840895	0.268	0.5641	0.7225	0.404	0.3146	0.454	0.946237	PAIP2B, MCEE, NAGK, ZNF638
11	rs150034910	103185080	C	T	0.03142	1991	0.362	0.0654335	3.16e-08	0.804517	NA	NA	NA	0.9164	0.7405	0.5104	NA	#
7	rs35305609	47143515	G	A	0.03032	2012	0.3707	0.067086	3.281e-08	0.813577	0.5842	0.5329	0.2607	0.8388	0.623	0.4491	NA	#
4	rs4502644	31316890	C	A	0.01777	2015	0.467	0.0845453	3.32e-08	0.790903	NA	NA	NA	0.9131	0.4402	0.4605	NA	PCDH7
5	rs2914899	118014618	T	A	0.01531	2004	0.5234	0.0948937	3.475e-08	0.820404	NA	NA	NA	NA	NA	NA	NA	#
4	rs7678605	36912008	G	T	0.01081	2011	0.614	0.111342	3.497e-08	0.81254	0.3868	0.6435	0.519	0.4127	0.1998	0.6016	NA	#
16	rs4238595	20343091	T	C	0.01058	2015	0.6355	0.115277	3.532e-08	0.831149	NA	NA	NA	NA	NA	NA	NA	UMOD
14	rs76202841	23873489	A	G	0.01129	2003	0.5846	0.106395	3.915e-08	0.78939	NA	NA	NA	0.2758	0.906	0.5837	NA	#
1	rs2457019	8337553	C	T	0.01894	2004	0.4755	0.0865523	3.934e-08	0.82681	0.117	0.6566	0.6821	0.9092	0.7242	0.6572	0.9965	#
4	rs28420259	34244056	C	T	0.02116	2015	0.4363	0.0796865	4.37e-08	0.804735	NA	NA	NA	0.7368	0.6214	0.7396	NA	#
2	rs13339772	71424537	C	T	0.01007	1988	0.6528	0.119286	4.436e-08	0.827951	0.5312	0.5559	0.9835	0.6408	0.3515	0.5196	0.893511	#
BARS
4	rs6826172	158480125	G	A	0.06284	2015	0.5275	0.0904883	5.56e-09	0.999924	0.1506	0.8094	0.3471	NA	NA	NA	NA	GLRB
SAS
6	rs116249243	36670019	T	C	0.02337	1988	1.549	0.266273	5.979e-09	1	0.2971	0.639	0.02112	0.6229	0.763	0.3772	NA	#
6	rs117097482	36700906	C	T	0.02328	2015	1.514	0.265446	1.173e-08	1	NA	NA	NA	0.7417	0.9283	0.4367	NA	#
#No significant. eQTL expression quantitative trait loci, CHR chromosome, SNP single nucleotide polymorphism, BP base pair, MAF minor allele frequency, GWAS genome-wide association study

## Sheet: Tabel S4
Table S4 Results of GWAS on SAS (P < 1 × 10-5)
CHR	SNP	BP	A1	A2	MAF	Sample_size	Beta	Se	P_CAPOC	Gene	Functional annotation
6	rs116249243	36670019	T	C	0.02337	1988	1.549	0.266273	5.979e-09	RAB44	intronic
6	rs117097482	36700906	C	T	0.02328	2015	1.514	0.265446	1.173e-08	RAB44
20	rs2749812	23062927	A	G	0.04101	2007	0.9818	0.184755	1.072e-07	CD93	3'-UTR
1	rs12403852	60460787	T	C	0.01192	2003	1.89	0.361608	1.726e-07
1	rs12410417	60461056	C	T	0.0127	2015	1.744	0.345566	4.493e-07
16	rs117082492	8528314	G	C	0.03762	1981	1.053	0.208799	4.58e-07
2	rs7607123	33641932	A	G	0.1653	2015	0.5308	0.106234	5.837e-07
2	rs7607024	33641852	A	G	0.1645	2012	0.5301	0.106634	6.654e-07
12	rs77756183	14339590	A	G	0.01821	2014	1.411	0.288112	9.711e-07
12	rs7304852	14341143	A	G	0.01821	2014	1.411	0.288112	9.711e-07
12	rs10772735	14330958	T	A	0.01842	2014	1.392	0.286381	1.17e-06
5	rs145001229	11273778	A	G	0.01079	1977	1.87	0.386298	1.293e-06	CTNND2	intronic
20	rs7492	23060257	A	G	0.04147	2015	0.9	0.187191	1.525e-06	CD93	3'-UTR
5	rs925080	169742942	A	G	0.0182	2015	1.43	0.300095	1.887e-06
12	rs79798438	26674229	T	C	0.01575	2002	1.543	0.328404	2.621e-06	ITPR2	intronic
2	rs148562611	234744809	T	C	0.01224	1988	1.636	0.348894	2.744e-06	HJURP
14	rs78958640	83532902	A	T	0.0126	1995	1.591	0.340283	2.932e-06
14	rs76588956	83535424	A	G	0.0126	1995	1.591	0.340283	2.932e-06
2	rs4092337	33653978	G	A	0.2404	2015	0.4365	0.0933919	2.956e-06
6	rs2497147	84841176	C	T	0.02259	2001	1.265	0.271133	3.077e-06	KIAA1009	intronic
9	rs10986213	126864426	A	G	0.06136	2015	0.7576	0.162779	3.253e-06
1	rs12145496	214027256	A	G	0.2439	2004	0.422	0.0908029	3.361e-06	PROX1-AS1	intronic
6	rs2497148	84843580	C	T	0.02341	2003	1.24	0.26693	3.394e-06	KIAA1009	intronic
1	rs4342822	214024225	G	T	0.2447	2006	0.421	0.0907396	3.49e-06	PROX1-AS1	intronic
20	rs1998081	23057482	T	C	0.04126	2015	0.8682	0.187638	3.71e-06
20	rs1998082	23057678	T	C	0.04126	2015	0.8682	0.187638	3.71e-06
1	rs2359937	214033051	C	T	0.2459	2015	0.4175	0.090418	3.885e-06	PROX1-AS1	intronic
15	rs56175426	70455133	C	G	0.03571	1992	1.017	0.220449	3.963e-06
14	rs115965170	83530483	G	A	0.0128	1996	1.552	0.337148	4.158e-06
14	rs78627392	83521022	C	T	0.01277	2002	1.546	0.338232	4.858e-06
14	rs115421516	83521290	T	A	0.01277	2002	1.546	0.338232	4.858e-06
14	rs77331705	83517483	G	A	0.01278	2001	1.546	0.338448	4.926e-06
14	rs76202942	83518305	A	G	0.01278	2001	1.546	0.338448	4.926e-06
16	rs74010255	8533484	G	A	0.04034	2008	0.9176	0.201109	5.05e-06
16	rs9935338	8534151	G	C	0.04034	2008	0.9176	0.201109	5.05e-06
6	rs9449802	84853623	C	T	0.02603	2015	1.156	0.253526	5.123e-06	KIAA1009	intronic
6	rs9444142	84854176	C	T	0.02603	2015	1.156	0.253526	5.123e-06	KIAA1009	intronic
6	rs2476901	84855674	A	G	0.02603	2015	1.156	0.253526	5.123e-06	KIAA1009	intronic
4	rs12643157	5158526	C	T	0.0916	2012	0.6221	0.136489	5.167e-06	STK32B	intronic
4	rs79716534	5159223	G	C	0.0916	2012	0.6221	0.136489	5.167e-06	STK32B	intronic
4	rs80233490	5159241	A	T	0.0916	2012	0.6221	0.136489	5.167e-06	STK32B	intronic
4	rs75176175	178066627	A	T	0.05563	1985	0.7933	0.17407	5.18e-06
18	rs4366786	34860337	T	G	0.09924	2015	0.5918	0.129859	5.183e-06	CELF4	intronic
12	rs114651334	14320023	T	C	0.018	2014	1.321	0.290002	5.235e-06
12	rs114148370	14323467	T	C	0.018	2014	1.321	0.290002	5.235e-06
12	rs57979734	14323970	A	G	0.018	2014	1.321	0.290002	5.235e-06
12	rs76377306	14324715	C	T	0.018	2014	1.321	0.290002	5.235e-06
12	rs77985826	14325396	G	A	0.018	2014	1.321	0.290002	5.235e-06
12	rs80135428	14327010	T	C	0.018	2014	1.321	0.290002	5.235e-06
12	rs115761015	14327146	G	A	0.018	2014	1.321	0.290002	5.235e-06
12	rs138152558	14327806	C	T	0.018	2014	1.321	0.290002	5.235e-06
12	rs7956255	14329648	A	G	0.018	2014	1.321	0.290002	5.235e-06
12	rs7971635	14329698	C	A	0.018	2014	1.321	0.290002	5.235e-06
12	rs116536932	14332416	G	A	0.018	2014	1.321	0.290002	5.235e-06
12	rs58115347	14336128	G	A	0.018	2014	1.321	0.290002	5.235e-06
12	rs7132294	14336817	G	T	0.018	2014	1.321	0.290002	5.235e-06
12	rs115984670	14337670	C	T	0.018	2014	1.321	0.290002	5.235e-06
12	rs116627799	14338096	A	G	0.018	2014	1.321	0.290002	5.235e-06
12	rs114182548	14339012	T	C	0.018	2014	1.321	0.290002	5.235e-06
12	rs77580448	14340031	G	A	0.018	2014	1.321	0.290002	5.235e-06
12	rs7304598	14344638	G	A	0.0178	2013	1.321	0.290086	5.268e-06
12	rs116398917	14338594	T	C	0.01802	2013	1.321	0.290129	5.285e-06
10	rs74158820	118457913	C	T	0.01617	1979	1.513	0.332344	5.301e-06	HSPA12A	intronic
12	rs10876852	56195585	A	G	0.1341	1975	0.5316	0.117049	5.581e-06	SARNP	intronic
12	rs7954839	56201191	T	C	0.1341	1975	0.5316	0.117049	5.581e-06	SARNP	intronic
4	rs141217453	20338788	G	C	0.01289	1987	1.598	0.351923	5.605e-06	SLIT2	intronic
16	rs6501145	8531692	C	T	0.04103	2005	0.9095	0.200507	5.733e-06
5	rs73203523	103044424	C	A	0.1751	1998	0.4756	0.104854	5.738e-06
1	rs117173144	227961328	T	C	0.01282	1995	1.573	0.34716	5.869e-06	SNAP47	intronic
1	rs117799033	227827073	C	G	0.01323	1997	1.563	0.345119	5.93e-06	ZNF678	intronic
1	rs16848026	227830052	C	T	0.01323	1997	1.563	0.345119	5.93e-06	ZNF678	intronic
1	rs139926959	227833577	G	A	0.01323	1997	1.563	0.345119	5.93e-06	ZNF678	intronic
1	rs143794915	227896401	C	G	0.01323	1997	1.563	0.345119	5.93e-06
2	rs117829826	41411537	A	T	0.01295	1973	1.504	0.333011	6.291e-06
9	rs142281684	21771744	A	G	0.01974	1989	1.255	0.27819	6.443e-06
12	rs7965333	56225284	C	G	0.1435	2002	0.5075	0.11257	6.535e-06
9	rs142143376	21775697	A	G	0.01976	1987	1.254	0.278283	6.6e-06
9	rs140060487	21778178	C	G	0.01976	1987	1.254	0.278283	6.6e-06
9	rs145588519	21779464	C	G	0.01976	1987	1.254	0.278283	6.6e-06
1	rs12568707	227968222	T	C	0.01241	1990	1.59	0.353606	6.907e-06	SNAP47	intronic
4	rs77229339	5161909	A	G	0.09232	2009	0.6116	0.136045	6.938e-06	STK32B	intronic
18	rs9946122	61046267	G	A	0.06877	2015	0.6992	0.155663	7.064e-06
4	rs116294232	5160262	G	C	0.09203	2011	0.6118	0.136461	7.349e-06	STK32B	intronic
4	rs7667054	5161027	T	C	0.0931	2015	0.6064	0.135313	7.413e-06	STK32B	intronic
11	rs7112748	24075980	T	C	0.4558	1994	-0.3546	0.0791984	7.557e-06
12	rs11611128	14341820	G	A	0.01821	2014	1.29	0.288254	7.633e-06
11	rs11027693	24076734	G	T	0.4267	1988	-0.3565	0.0797216	7.756e-06
1	rs17719287	154766495	C	T	0.01206	2015	1.616	0.361632	7.872e-06	KCNN3	intronic
4	rs60020323	178036371	A	G	0.05213	2004	0.7974	0.178587	8.005e-06
11	rs7946979	24075773	A	T	0.4561	2001	-0.3534	0.079148	8.005e-06
11	rs12795835	24075827	G	T	0.4561	2001	-0.3534	0.079148	8.005e-06
2	rs4954851	141464640	A	C	0.4778	1994	-0.3641	0.0815698	8.057e-06	LRP1B	intronic
12	rs145944599	14364283	C	G	0.01619	2002	1.355	0.303957	8.278e-06
11	rs11027689	24074207	A	G	0.4253	2015	-0.3517	0.0789521	8.405e-06
9	rs140417309	21758066	G	C	0.01992	1992	1.229	0.276429	8.749e-06
9	rs141506671	21759012	T	C	0.01992	1992	1.229	0.276429	8.749e-06
9	rs113388322	21759407	G	A	0.01992	1992	1.229	0.276429	8.749e-06
4	rs60401342	5148963	G	A	0.09069	1984	0.6021	0.135507	8.858e-06	STK32B	intronic
12	rs7954619	56209976	G	C	0.144	2010	0.4981	0.112117	8.885e-06	SARNP	intronic
12	rs10876854	56220839	G	T	0.1442	2003	0.4992	0.112392	8.929e-06	DNAJC14	intronic
4	rs111816327	5150305	C	T	0.09069	1984	0.6009	0.135496	9.215e-06	STK32B	intronic
14	rs76202841	23873489	A	G	0.01129	2003	1.597	0.360567	9.461e-06	MYH6	intronic
3	rs34904359	46503906	G	T	0.1073	2014	0.575	0.129928	9.62e-06	LTF	intronic
3	rs5015750	46499403	A	G	0.1071	2011	0.5753	0.130029	9.671e-06	LTF	intronic
12	rs1681087	56180764	A	G	0.1391	1992	0.5041	0.113941	9.679e-06	SARNP	intronic
1	rs146992642	227816388	T	C	0.0124	1993	1.584	0.35804	9.685e-06	ZNF678	intronic
1	rs146299667	227816904	G	C	0.0124	1993	1.584	0.35804	9.685e-06	ZNF678	intronic
15	rs961235	70450094	T	C	0.03756	1996	0.9528	0.215422	9.736e-06
12	rs10876851	56185561	A	C	0.1441	2012	0.4951	0.112011	9.865e-06	SARNP	intronic
CHR chromosome, SNP single nucleotide polymorphism, BP base pair, MAF minor allele frequency, GWAS genome-wide association study, SAS Simpson-Angus Scale

## Sheet: Tabel S5
Table S5 Results of GWAS on BARS (P < 1 × 10-5)
CHR	SNP	BP	A1	A2	MAF	Sample_size	Beta	Se	P_CAPOC	Gene	Functional annotation
4	rs6826172	158480125	G	A	0.06284	2015	0.5275	0.0904883	5.56e-09
4	rs12331815	158479251	G	A	0.05439	1986	0.5153	0.0965007	9.302e-08
6	rs116249243	36670019	T	C	0.02337	1988	0.7757	0.150624	2.606e-07	RAB44	intronic
4	rs6825502	158479640	G	C	0.07269	1985	0.4155	0.0833915	6.276e-07
8	rs748801	93618272	T	C	0.423	2015	-0.2243	0.0450237	6.299e-07
20	rs2244082	51513893	T	A	0.07787	2015	0.4202	0.0846482	6.903e-07
20	rs1923114	51514872	T	G	0.07787	2015	0.4202	0.0846482	6.903e-07
20	rs1329835	51516538	T	G	0.07787	2015	0.4202	0.0846482	6.903e-07
20	rs2247176	51517817	C	T	0.07787	2015	0.4202	0.0846482	6.903e-07
20	rs1329837	51518892	G	A	0.07787	2015	0.4202	0.0846482	6.903e-07
20	rs2247273	51518982	C	T	0.07787	2015	0.4202	0.0846482	6.903e-07
20	rs1126372	51522171	C	T	0.07787	2015	0.4202	0.0846482	6.903e-07
20	rs2426450	51523251	T	G	0.07787	2015	0.4202	0.0846482	6.903e-07
20	rs2247963	51524548	C	A	0.07787	2015	0.4202	0.0846482	6.903e-07
20	rs2247974	51524816	G	C	0.07787	2015	0.4202	0.0846482	6.903e-07
1	rs12125777	11321665	T	C	0.086	1996	0.4055	0.0817274	6.991e-07	MTOR	intronic
20	rs2248084	51525220	C	T	0.07314	1989	0.4339	0.0879247	8.019e-07
3	rs74280757	30879069	T	C	0.2177	2004	0.2679	0.0544661	8.714e-07	GADL1	intronic
1	rs12121319	11317310	T	C	0.08621	2002	0.399	0.0815022	9.802e-07	MTOR	intronic
1	rs12140258	11317920	G	A	0.08621	2002	0.399	0.0815022	9.802e-07	MTOR	intronic
1	rs12142905	11318983	C	T	0.08621	2002	0.399	0.0815022	9.802e-07	MTOR	intronic
20	rs2247388	51519240	C	T	0.07697	2011	0.4161	0.0850622	9.996e-07
20	rs2145259	51519566	T	C	0.07697	2011	0.4161	0.0850622	9.996e-07
20	rs2263787	51520548	T	C	0.07697	2011	0.4161	0.0850622	9.996e-07
20	rs2247515	51520634	T	C	0.07697	2011	0.4161	0.0850622	9.996e-07
20	rs1923115	51521438	T	G	0.07697	2011	0.4161	0.0850622	9.996e-07
20	rs1923113	51514621	A	G	0.07829	2015	0.4112	0.0841454	1.025e-06
4	rs57465615	2288812	A	G	0.01162	1981	1.023	0.209422	1.035e-06	ZFYVE28	intronic
21	rs192281014	21561140	C	T	0.01084	2004	1.025	0.211037	1.192e-06
6	rs117097482	36700906	C	T	0.02328	2015	0.7289	0.150429	1.263e-06	RAB44
1	rs17229291	11165336	C	T	0.08559	2013	0.3896	0.0810963	1.554e-06
21	rs149643105	21530980	G	A	0.01566	1991	0.8603	0.179126	1.565e-06
1	rs12133688	11165282	G	A	0.08594	2014	0.3888	0.0809879	1.581e-06
1	rs17229284	11165396	G	A	0.08594	2014	0.3888	0.0809879	1.581e-06
1	rs17229277	11165440	C	T	0.08594	2014	0.3888	0.0809879	1.581e-06
1	rs17235682	11165513	T	C	0.08594	2014	0.3888	0.0809879	1.581e-06
1	rs12137958	11166009	A	G	0.08594	2014	0.3888	0.0809879	1.581e-06
1	rs2536	11166713	C	T	0.08594	2014	0.3888	0.0809879	1.581e-06	MTOR	3'-UTR
1	rs12139042	11167146	A	G	0.08594	2014	0.3888	0.0809879	1.581e-06	MTOR	3'-UTR
1	rs12117235	11167760	T	C	0.08594	2014	0.3888	0.0809879	1.581e-06	MTOR	intronic
1	rs12117241	11167829	T	C	0.08594	2014	0.3888	0.0809879	1.581e-06	MTOR	intronic
1	rs12117270	11167910	T	C	0.08594	2014	0.3888	0.0809879	1.581e-06	MTOR	intronic
1	rs17036353	11171622	T	C	0.08594	2014	0.3888	0.0809879	1.581e-06	MTOR	intronic
1	rs17235654	11174331	C	T	0.08594	2014	0.3888	0.0809879	1.581e-06	MTOR	intronic
1	rs180933986	11179405	C	T	0.0856	2008	0.3899	0.0812192	1.582e-06	MTOR	intronic
1	rs12119026	11179584	T	C	0.08532	2005	0.3904	0.0813596	1.599e-06	MTOR	intronic
1	rs2275522	11175270	T	G	0.08609	2010	0.388	0.081081	1.707e-06	MTOR	intronic
1	rs12116962	11195249	A	G	0.08609	2010	0.388	0.0810969	1.715e-06	MTOR	intronic
1	rs12125835	11196671	T	C	0.08609	2010	0.388	0.0810969	1.715e-06	MTOR	intronic
1	rs12145341	11196860	C	T	0.08609	2010	0.388	0.0810969	1.715e-06	MTOR	intronic
1	rs12145459	11176208	A	C	0.08613	2009	0.3878	0.0811162	1.746e-06	MTOR	intronic
1	rs12137491	11178777	C	T	0.08613	2009	0.3878	0.0811162	1.746e-06	MTOR	intronic
1	rs12118083	11178884	G	C	0.08613	2009	0.3878	0.0811162	1.746e-06	MTOR	intronic
1	rs113281911	11180282	A	G	0.08613	2009	0.3878	0.0811162	1.746e-06	MTOR	intronic
1	rs146413101	11180510	A	G	0.08613	2009	0.3878	0.0811162	1.746e-06	MTOR	intronic
1	rs17235633	11181457	T	G	0.08613	2009	0.3878	0.0811162	1.746e-06	MTOR	intronic
1	rs12143194	11181630	A	G	0.08613	2009	0.3878	0.0811162	1.746e-06	MTOR	intronic
1	rs147323179	11182633	C	T	0.08613	2009	0.3878	0.0811162	1.746e-06	MTOR	intronic
1	rs3730379	11189191	A	G	0.08613	2009	0.3878	0.0811162	1.746e-06	MTOR	intronic
1	rs2275526	11192956	G	A	0.08613	2009	0.3878	0.0811162	1.746e-06	MTOR	intronic
1	rs3730381	11194591	A	G	0.08613	2009	0.3878	0.0811162	1.746e-06	MTOR	intronic
1	rs12142442	11194836	G	A	0.08613	2009	0.3878	0.0811162	1.746e-06	MTOR	intronic
1	rs12141233	11193401	C	A	0.08556	2008	0.3835	0.0813185	2.405e-06	MTOR	intronic
1	rs17235612	11193406	T	C	0.08556	2008	0.3835	0.0813185	2.405e-06	MTOR	intronic
1	rs12122483	11193408	T	C	0.08556	2008	0.3835	0.0813185	2.405e-06	MTOR	intronic
1	rs182382285	11310323	G	A	0.08736	1996	0.3777	0.0802836	2.544e-06	MTOR	intronic
1	rs2275528	11199149	C	T	0.08679	2014	0.379	0.0806616	2.619e-06	MTOR	intronic
1	rs111320347	11200416	A	C	0.08679	2014	0.379	0.0806616	2.619e-06	MTOR	intronic
1	rs139323066	11201529	A	G	0.08679	2014	0.379	0.0806616	2.619e-06	MTOR	intronic
1	rs111748006	11201705	A	C	0.08679	2014	0.379	0.0806616	2.619e-06	MTOR	intronic
1	rs2275942	11206690	T	A	0.08679	2014	0.379	0.0806616	2.619e-06	MTOR-AS1	intronic
1	rs17036411	11209899	C	T	0.08679	2014	0.379	0.0806616	2.619e-06	MTOR	intronic
1	rs17036414	11211395	A	G	0.08679	2014	0.379	0.0806616	2.619e-06	MTOR	intronic
1	rs6683730	11304581	A	G	0.0866	2003	0.3806	0.0810582	2.661e-06	MTOR	intronic
21	rs79304631	21537053	G	A	0.01439	2015	0.8564	0.182619	2.738e-06
1	rs2024626	11295908	A	G	0.08655	2010	0.3787	0.0808216	2.791e-06	MTOR	intronic
1	rs12132215	11298739	C	T	0.08655	2010	0.3787	0.0808216	2.791e-06	MTOR	intronic
1	rs6666361	11299465	T	G	0.08655	2010	0.3787	0.0808216	2.791e-06	MTOR	intronic
1	rs2076656	11301841	A	C	0.08655	2010	0.3787	0.0808216	2.791e-06	MTOR	intronic
1	rs12141961	11303153	A	C	0.08655	2010	0.3787	0.0808216	2.791e-06	MTOR	intronic
1	rs17848585	11303610	C	T	0.08655	2010	0.3787	0.0808216	2.791e-06	MTOR	intronic
1	rs61045524	11303700	A	G	0.08655	2010	0.3787	0.0808216	2.791e-06	MTOR	intronic
1	rs72856978	11305385	T	G	0.08655	2010	0.3787	0.0808216	2.791e-06	MTOR	intronic
1	rs72856979	11305800	G	A	0.08655	2010	0.3787	0.0808216	2.791e-06	MTOR	intronic
1	rs72856980	11306225	A	G	0.08655	2010	0.3787	0.0808216	2.791e-06	MTOR	intronic
1	rs56797473	11308509	A	G	0.08655	2010	0.3787	0.0808216	2.791e-06	MTOR	intronic
1	rs12143731	11312146	A	G	0.08655	2010	0.3787	0.0808216	2.791e-06	MTOR	intronic
1	rs78839407	11312206	C	T	0.08655	2010	0.3787	0.0808216	2.791e-06	MTOR	intronic
1	rs11121701	11284543	C	T	0.08733	2011	0.3767	0.0805028	2.878e-06	MTOR	intronic
19	rs117221104	3827733	T	C	0.0107	1992	1.059	0.226376	2.896e-06	ZFR2	intronic
1	rs17036416	11211535	A	T	0.08697	2015	0.3768	0.0805535	2.902e-06	MTOR	intronic
1	rs72871462	11211637	A	G	0.08697	2015	0.3768	0.0805535	2.902e-06	MTOR	intronic
1	rs17036418	11211733	G	A	0.08697	2015	0.3768	0.0805535	2.902e-06	MTOR	intronic
1	rs17036421	11215996	C	T	0.08697	2015	0.3768	0.0805535	2.902e-06	MTOR	intronic
1	rs78271920	11216572	T	C	0.08697	2015	0.3768	0.0805535	2.902e-06	MTOR	intronic
1	rs12130110	11218459	A	G	0.08697	2015	0.3768	0.0805535	2.902e-06	MTOR	intronic
1	rs72871468	11219982	A	G	0.08697	2015	0.3768	0.0805535	2.902e-06	MTOR	intronic
1	rs113604121	11221491	C	T	0.08697	2015	0.3768	0.0805535	2.902e-06	MTOR
1	rs12137303	11223311	T	C	0.08697	2015	0.3768	0.0805535	2.902e-06	MTOR
1	rs76603090	11223823	C	T	0.08697	2015	0.3768	0.0805535	2.902e-06	MTOR	intronic
1	rs147027757	11224917	A	G	0.08697	2015	0.3768	0.0805535	2.902e-06	MTOR	intronic
1	rs143398929	11225255	G	T	0.08697	2015	0.3768	0.0805535	2.902e-06	MTOR	intronic
1	rs142598103	11226721	G	A	0.08697	2015	0.3768	0.0805535	2.902e-06	MTOR	intronic
1	rs2878372	11227224	T	C	0.08697	2015	0.3768	0.0805535	2.902e-06	MTOR	intronic
1	rs17235598	11227360	T	G	0.08697	2015	0.3768	0.0805535	2.902e-06	MTOR	intronic
1	rs57071506	11227838	C	G	0.08697	2015	0.3768	0.0805535	2.902e-06	MTOR	intronic
1	rs17036427	11229433	C	G	0.08697	2015	0.3768	0.0805535	2.902e-06	MTOR	intronic
1	rs12143812	11229867	T	C	0.08697	2015	0.3768	0.0805535	2.902e-06	MTOR	intronic
1	rs12133655	11230145	G	A	0.08697	2015	0.3768	0.0805535	2.902e-06	MTOR	intronic
1	rs72871479	11230968	T	C	0.08697	2015	0.3768	0.0805535	2.902e-06	MTOR	intronic
1	rs113604953	11231819	T	C	0.08697	2015	0.3768	0.0805535	2.902e-06	MTOR	intronic
1	rs4534388	11233216	A	C	0.08697	2015	0.3768	0.0805535	2.902e-06	MTOR	intronic
1	rs17036441	11233863	G	C	0.08697	2015	0.3768	0.0805535	2.902e-06	MTOR	intronic
1	rs72871483	11234810	A	G	0.08697	2015	0.3768	0.0805535	2.902e-06	MTOR	intronic
1	rs10492975	11235476	G	A	0.08697	2015	0.3768	0.0805535	2.902e-06	MTOR	intronic
1	rs17036444	11235720	G	A	0.08697	2015	0.3768	0.0805535	2.902e-06	MTOR	intronic
1	rs113904925	11236019	A	G	0.08697	2015	0.3768	0.0805535	2.902e-06	MTOR	intronic
1	rs17036445	11236260	A	C	0.08697	2015	0.3768	0.0805535	2.902e-06	MTOR	intronic
1	rs17036458	11238416	A	G	0.08697	2015	0.3768	0.0805535	2.902e-06	MTOR	intronic
1	rs17036461	11239235	A	C	0.08697	2015	0.3768	0.0805535	2.902e-06	MTOR	intronic
1	rs111768582	11240013	T	C	0.08697	2015	0.3768	0.0805535	2.902e-06	MTOR	intronic
1	rs12121866	11241943	T	C	0.08697	2015	0.3768	0.0805535	2.902e-06	MTOR	intronic
1	rs72871498	11242795	T	A	0.08697	2015	0.3768	0.0805535	2.902e-06	MTOR	intronic
1	rs10864491	11244021	T	C	0.08697	2015	0.3768	0.0805535	2.902e-06	MTOR	intronic
1	rs12118640	11244489	T	C	0.08697	2015	0.3768	0.0805535	2.902e-06	MTOR	intronic
1	rs111451231	11245909	T	C	0.08697	2015	0.3768	0.0805535	2.902e-06	MTOR	intronic
1	rs12122675	11248213	T	C	0.08697	2015	0.3768	0.0805535	2.902e-06	MTOR	intronic
1	rs12122678	11248237	T	C	0.08697	2015	0.3768	0.0805535	2.902e-06	MTOR	intronic
1	rs10864492	11252552	T	C	0.08697	2015	0.3768	0.0805535	2.902e-06	ANGPTL7	intronic
1	rs10864493	11252689	A	C	0.08697	2015	0.3768	0.0805535	2.902e-06	ANGPTL7	intronic
1	rs12122575	11253844	T	C	0.08697	2015	0.3768	0.0805535	2.902e-06	ANGPTL7	intronic
1	rs12143172	11254843	C	T	0.08697	2015	0.3768	0.0805535	2.902e-06	ANGPTL7	intronic
1	rs2076658	11255008	C	T	0.08697	2015	0.3768	0.0805535	2.902e-06	ANGPTL7	synonymous
1	rs12124598	11255431	T	C	0.08697	2015	0.3768	0.0805535	2.902e-06	ANGPTL7	3'-UTR
1	rs12117032	11255702	A	G	0.08697	2015	0.3768	0.0805535	2.902e-06	ANGPTL7	3'-UTR
1	rs11121697	11259830	C	A	0.08697	2015	0.3768	0.0805535	2.902e-06	MTOR	intronic
1	rs77478131	11262022	A	G	0.08697	2015	0.3768	0.0805535	2.902e-06	MTOR	intronic
1	rs78142404	11262701	C	G	0.08697	2015	0.3768	0.0805535	2.902e-06	MTOR	intronic
1	rs74216125	11293216	G	A	0.08665	2013	0.3771	0.0806745	2.949e-06	MTOR	intronic
1	rs12142212	11254242	G	A	0.08704	2014	0.3765	0.0805665	2.966e-06	ANGPTL7	intronic
1	rs2273127	11264828	C	A	0.087	2014	0.3764	0.0805819	2.997e-06	MTOR	intronic
1	rs2300090	11267003	C	T	0.087	2014	0.3764	0.0805819	2.997e-06	MTOR	intronic
1	rs58791678	11267079	A	G	0.087	2014	0.3764	0.0805819	2.997e-06	MTOR	intronic
1	rs72856930	11275076	T	C	0.087	2014	0.3764	0.0805819	2.997e-06	MTOR	intronic
1	rs79239594	11275096	A	G	0.087	2014	0.3764	0.0805819	2.997e-06	MTOR	intronic
1	rs113220478	11278225	T	A	0.087	2014	0.3764	0.0805819	2.997e-06	MTOR	intronic
1	rs72856940	11279105	A	G	0.087	2014	0.3764	0.0805819	2.997e-06	MTOR	intronic
1	rs72856942	11279160	C	T	0.087	2014	0.3764	0.0805819	2.997e-06	MTOR	intronic
1	rs75801427	11279575	G	A	0.087	2014	0.3764	0.0805819	2.997e-06	MTOR	intronic
1	rs72856944	11279919	A	G	0.087	2014	0.3764	0.0805819	2.997e-06	MTOR	intronic
1	rs72856947	11280039	A	G	0.087	2014	0.3764	0.0805819	2.997e-06	MTOR	intronic
1	rs72856951	11280613	G	A	0.087	2014	0.3764	0.0805819	2.997e-06	MTOR	intronic
1	rs116278259	11281795	C	T	0.087	2014	0.3764	0.0805819	2.997e-06	MTOR	intronic
1	rs72856953	11282718	T	C	0.087	2014	0.3764	0.0805819	2.997e-06	MTOR	intronic
1	rs11121700	11284454	G	T	0.087	2014	0.3764	0.0805819	2.997e-06	MTOR	intronic
1	rs10864494	11286218	T	C	0.087	2014	0.3764	0.0805819	2.997e-06	MTOR	intronic
1	rs72856963	11287536	G	A	0.087	2014	0.3764	0.0805819	2.997e-06	MTOR	intronic
9	rs10975510	632855	G	A	0.01256	2001	0.9862	0.211322	3.059e-06	KANK1	intronic
9	rs72691307	633186	G	A	0.01236	2001	0.9862	0.211322	3.059e-06	KANK1	intronic
9	rs72691308	633201	T	C	0.01236	2001	0.9862	0.211322	3.059e-06	KANK1	intronic
1	rs12116957	11273418	G	T	0.08704	2013	0.3761	0.0805995	3.067e-06	MTOR	intronic
1	rs17036539	11274264	C	G	0.08704	2013	0.3761	0.0805995	3.067e-06	MTOR	intronic
1	rs112496635	11277758	G	A	0.08704	2013	0.3761	0.0805995	3.067e-06	MTOR	intronic
9	rs72752210	121116340	C	T	0.02165	2010	0.7122	0.152627	3.067e-06
9	rs1891445	121128637	A	T	0.02166	2010	0.7122	0.152627	3.067e-06
9	rs875940	121128810	G	A	0.02166	2010	0.7122	0.152627	3.067e-06
18	rs149124146	54134733	C	T	0.01767	2003	0.7698	0.164997	3.078e-06
7	rs181291242	99241059	C	T	0.01023	1999	1.014	0.217654	3.181e-06
13	rs9559129	108319565	T	C	0.2318	1999	-0.2475	0.053302	3.428e-06	FAM155A	intronic
13	rs9555398	108320317	A	C	0.2318	1999	-0.2475	0.053302	3.428e-06	FAM155A	intronic
13	rs9559130	108320697	A	G	0.2318	1999	-0.2475	0.053302	3.428e-06	FAM155A	intronic
13	rs9555399	108320792	A	G	0.2318	1999	-0.2475	0.053302	3.428e-06	FAM155A	intronic
13	rs9559132	108323833	A	G	0.2318	1999	-0.2475	0.053302	3.428e-06	FAM155A	intronic
1	rs12119863	11179962	A	C	0.08344	1997	0.3793	0.0818813	3.616e-06	MTOR	intronic
19	rs8109770	57880570	A	G	0.1603	1995	0.2868	0.0619877	3.715e-06	ZNF547	intronic
3	rs145957989	100432293	G	A	0.01436	1988	0.9291	0.201561	4.036e-06	TFG	intronic
5	rs763337	63912809	T	G	0.03348	1986	0.5951	0.129137	4.06e-06
2	rs16831410	153437000	G	A	0.03768	2014	0.5335	0.115772	4.062e-06	FMNL2	intronic
4	rs190362243	124645484	C	T	0.01618	1974	0.833	0.181176	4.271e-06
18	rs145030968	54080020	A	C	0.01808	2006	0.7522	0.163938	4.468e-06
4	rs181869789	187499941	G	C	0.01186	1977	0.955	0.208164	4.481e-06
11	rs12576917	43924747	C	T	0.1875	2015	0.2646	0.0577348	4.583e-06	ALKBH3	intronic
9	rs62572471	121141270	G	C	0.02184	2011	0.6959	0.151863	4.596e-06
2	rs3811572	153441336	C	T	0.03643	2001	0.5369	0.117353	4.76e-06	FMNL2	3'-UTR
9	rs7028290	32673677	A	G	0.05447	2003	0.452	0.0988908	4.861e-06
2	rs7573833	153443752	T	C	0.03654	1994	0.537	0.117559	4.926e-06	FMNL2	intronic
2	rs16831392	153434952	G	T	0.03788	2015	0.5266	0.115426	5.061e-06	FMNL2	intronic
2	rs61698095	153436011	A	G	0.03788	2015	0.5266	0.115426	5.061e-06	FMNL2	intronic
1	rs4650035	70733859	C	G	0.307	1982	0.2198	0.0481959	5.102e-06	ANKRD13C	intronic
4	rs189921253	172653264	A	G	0.0127	1980	0.9324	0.204497	5.128e-06
18	rs143891732	54162622	G	T	0.01747	2003	0.7538	0.166063	5.646e-06
18	rs140684984	54163976	G	T	0.01747	2003	0.7538	0.166063	5.646e-06
2	rs10497107	153435067	A	G	0.03809	2015	0.5225	0.115123	5.662e-06	FMNL2	intronic
2	rs16831399	153435434	T	C	0.03809	2015	0.5225	0.115123	5.662e-06	FMNL2	synonymous
1	rs112986035	11263008	A	G	0.08454	2007	0.3698	0.0815565	5.78e-06	MTOR	intronic
1	rs61047802	11263425	T	C	0.08454	2007	0.3698	0.0815565	5.78e-06	MTOR	intronic
2	rs11678658	174255712	A	G	0.4674	1979	-0.2036	0.0449045	5.786e-06
2	rs7599894	153415664	T	C	0.03788	2015	0.5231	0.115416	5.835e-06	FMNL2	intronic
13	rs10220004	108303772	T	C	0.2392	2015	-0.2377	0.0525089	5.987e-06	FAM155A	intronic
13	rs3905101	108303832	A	G	0.2393	2015	-0.2377	0.0525089	5.987e-06	FAM155A	intronic
13	rs4098677	108303068	C	T	0.2387	2007	-0.2381	0.0526762	6.182e-06	FAM155A	intronic
14	rs144518510	62036645	A	G	0.01183	1982	0.9544	0.211349	6.309e-06
2	rs16823807	153438660	G	C	0.03737	2007	0.526	0.116503	6.335e-06	FMNL2	intronic
1	rs12140947	11179170	A	G	0.08041	1994	0.3759	0.0833646	6.51e-06	MTOR	intronic
2	rs10497111	153439418	A	G	0.03722	2004	0.5257	0.116593	6.518e-06	FMNL2	intronic
13	rs9559119	108302640	A	G	0.235	2003	-0.2402	0.0533048	6.601e-06	FAM155A	intronic
13	rs9555394	108307266	T	C	0.2353	2015	-0.239	0.0530517	6.636e-06	FAM155A	intronic
13	rs9555395	108308307	A	G	0.2353	2015	-0.239	0.0530517	6.636e-06	FAM155A	intronic
13	rs9559123	108308943	C	T	0.2353	2015	-0.239	0.0530517	6.636e-06	FAM155A	intronic
13	rs9559124	108309272	C	T	0.2353	2015	-0.239	0.0530517	6.636e-06	FAM155A	intronic
13	rs143807970	108309453	A	G	0.2353	2015	-0.239	0.0530517	6.636e-06	FAM155A	intronic
13	rs183250366	108312270	A	G	0.2353	2015	-0.239	0.0530517	6.636e-06	FAM155A	intronic
13	rs117264362	108312764	A	G	0.2353	2015	-0.239	0.0530517	6.636e-06	FAM155A	intronic
13	rs9555396	108314781	C	A	0.2353	2015	-0.239	0.0530517	6.636e-06	FAM155A	intronic
13	rs9559127	108315912	A	G	0.2353	2015	-0.239	0.0530517	6.636e-06	FAM155A	intronic
13	rs3909009	108316555	A	G	0.2353	2015	-0.239	0.0530517	6.636e-06	FAM155A	intronic
13	rs3909010	108316787	T	A	0.2353	2015	-0.239	0.0530517	6.636e-06	FAM155A	intronic
13	rs9559128	108317242	G	C	0.2353	2015	-0.239	0.0530517	6.636e-06	FAM155A	intronic
13	rs78673599	108317720	T	C	0.2353	2015	-0.239	0.0530517	6.636e-06	FAM155A	intronic
13	rs9555397	108318810	G	C	0.2351	2015	-0.239	0.0530517	6.636e-06	FAM155A	intronic
13	rs9520541	108318857	T	C	0.2351	2015	-0.239	0.0530517	6.636e-06	FAM155A	intronic
2	rs7600114	153415895	T	C	0.0377	2013	0.5212	0.115795	6.761e-06	FMNL2	intronic
3	rs72989881	130935771	T	A	0.02362	1985	0.6684	0.148636	6.895e-06	NEK11	intronic
1	rs58927829	70732339	G	A	0.3104	1998	0.2133	0.0474382	6.912e-06	ANKRD13C	intronic
2	rs59103281	153434689	G	T	0.03871	1981	0.5193	0.115494	6.914e-06	FMNL2	intronic
9	rs9777544	32674999	G	A	0.05492	2002	0.4403	0.0981083	7.193e-06
2	rs56220401	153437901	A	T	0.03843	2007	0.5155	0.115057	7.451e-06	FMNL2	intronic
1	rs138581811	11222127	A	G	0.08056	1997	0.3722	0.0831045	7.51e-06	MTOR	intronic
2	rs9309692	1625121	A	C	0.4458	2015	-0.2045	0.0456906	7.614e-06
2	rs10497108	153438438	C	G	0.03735	2008	0.5213	0.116487	7.635e-06	FMNL2	intronic
3	rs72989884	130939755	A	G	0.024	1989	0.6585	0.147252	7.752e-06	NEK11	intronic
19	rs12973051	57877882	G	A	0.1629	2014	0.2736	0.0611923	7.78e-06	ZNF547	intronic
13	rs7334026	108302561	A	G	0.2341	1997	-0.2388	0.0535133	8.103e-06	FAM155A	intronic
8	rs980699	57610697	T	C	0.1119	2015	0.315	0.0706817	8.327e-06
13	rs4772898	108302483	G	A	0.2338	1996	-0.2389	0.0536232	8.383e-06	FAM155A	intronic
13	rs4771574	108302513	T	C	0.2338	1996	-0.2389	0.0536232	8.383e-06	FAM155A	intronic
2	rs16831413	153437153	C	G	0.03861	2009	0.5089	0.114666	9.075e-06	FMNL2	intronic
13	rs9559118	108301659	A	C	0.2337	1986	-0.2388	0.0538912	9.373e-06	FAM155A	intronic
11	rs76385313	15004006	G	C	0.01259	1996	0.8798	0.198561	9.385e-06	CALCB
14	rs145237577	62017396	A	G	0.01176	1996	0.9278	0.209453	9.439e-06
19	rs34182511	57899952	G	C	0.1607	2013	0.2712	0.0612378	9.483e-06
19	rs10421642	57898520	T	C	0.1608	2015	0.2708	0.0611859	9.606e-06
19	rs10421655	57898533	T	C	0.1608	2015	0.2708	0.0611859	9.606e-06
3	rs72989883	130939482	A	C	0.02422	1989	0.6484	0.146568	9.694e-06	NEK11	intronic
5	rs2889483	118076654	G	A	0.01749	1973	0.7453	0.168494	9.72e-06
5	rs72773201	110089199	A	G	0.02201	2015	0.6498	0.146912	9.731e-06	SLC25A46	intronic
1	rs4845854	11261929	T	C	0.1515	2012	0.2785	0.0630068	9.863e-06	MTOR	intronic
19	rs7251514	57902398	G	C	0.1609	2014	0.2705	0.0611994	9.871e-06	ZNF548	intronic
CHR chromosome, SNP single nucleotide polymorphism, BP base pair, MAF minor allele frequency, GWAS genome-wide association study, BARS Barnes Akathisia Rating Scale.

## Sheet: Tabel S6
Table S6 Results of GWAS on AIMS (P < 1 × 10-5)
CHR	SNP	BP	A1	A2	MAF	Sample_size	Beta	Se	P_CAPOC	Gene	Functional annotation
7	rs11769191	147588768	T	C	0.01409	2001	0.6959	0.0965329	5.639e-13	CNTNAP2	intronic
7	rs9640245	147488630	A	G	0.01466	2008	0.6755	0.0944226	8.428e-13	CNTNAP2	intronic
7	rs73460125	147489444	T	C	0.01466	2008	0.6755	0.0944226	8.428e-13	CNTNAP2	intronic
7	rs73460128	147489837	T	A	0.01466	2008	0.6755	0.0944226	8.428e-13	CNTNAP2	intronic
7	rs78089994	147503130	A	G	0.01485	2010	0.6733	0.0949893	1.359e-12	CNTNAP2	intronic
7	rs60955661	147533874	G	A	0.01464	2011	0.6723	0.0949749	1.455e-12	CNTNAP2	intronic
7	rs80305973	147546540	G	A	0.01466	2010	0.6722	0.0949937	1.481e-12	CNTNAP2	intronic
7	rs73460143	147534296	A	G	0.01592	2010	0.6398	0.0929254	5.775e-12	CNTNAP2	intronic
7	rs73460109	147480812	T	C	0.01772	1997	0.6014	0.089342	1.68e-11	CNTNAP2	intronic
18	rs149286686	60774346	A	G	0.01074	1984	0.7192	0.110676	8.126e-11
2	rs13032033	71657168	A	G	0.0104	2009	0.7754	0.119853	9.828e-11	ZNF638	intronic
1	rs76813957	38637703	C	T	0.02273	2007	0.5085	0.0796253	1.701e-10
2	rs6725697	71632068	T	C	0.01081	2011	0.7562	0.11847	1.736e-10	ZNF638	intronic
2	rs10779954	71656544	T	C	0.01061	2010	0.7561	0.118484	1.754e-10	ZNF638	intronic
1	rs77714508	38622364	T	C	0.02412	2015	0.4906	0.0772308	2.12e-10
7	rs76413600	147461701	T	A	0.01948	2013	0.5338	0.0846045	2.802e-10	CNTNAP2	intronic
6	rs149847084	49527458	C	T	0.01087	2000	0.7398	0.118222	3.907e-10
7	rs79657351	147451088	C	T	0.01994	2009	0.5203	0.0836997	5.091e-10	CNTNAP2	intronic
2	rs6744784	71621288	C	T	0.01123	2012	0.7164	0.115636	5.817e-10	ZNF638	intronic
2	rs7569062	71669722	G	A	0.01082	2010	0.7161	0.115697	6.037e-10
7	rs73460131	147494755	C	T	0.02177	1977	0.4499	0.0732409	8.111e-10	CNTNAP2	intronic
15	rs62005993	61772679	T	C	0.01481	2015	0.5808	0.0962698	1.609e-09
2	rs2542509	71589743	G	A	0.01164	2015	0.6804	0.112961	1.709e-09	ZNF638	intronic
19	rs7247029	31126033	T	C	0.01039	2009	0.689	0.115549	2.479e-09
19	rs2043311	31132398	C	T	0.0104	2007	0.6889	0.115596	2.529e-09
5	rs1827697	82304614	T	C	0.1377	2004	0.2023	0.0340787	2.916e-09
5	rs1875992	82302328	A	G	0.1377	2003	0.2022	0.0340842	2.986e-09
11	rs144492884	24659002	G	A	0.01257	2000	0.6023	0.102241	3.839e-09	LUZP2	intronic
11	rs149137825	24659179	A	G	0.01257	2000	0.6023	0.102241	3.839e-09	LUZP2	intronic
6	rs16886072	54727815	T	C	0.01333	2015	0.5953	0.101986	5.313e-09	FAM83B	intronic
6	rs117588402	38650099	C	T	0.0426	2011	0.3367	0.0577276	5.458e-09	GLO1	intronic
21	rs192281014	21561140	C	T	0.01084	2004	0.6449	0.110616	5.54e-09
2	rs10195756	131758047	A	C	0.01991	2014	0.4865	0.0838237	6.481e-09	ARHGEF4	intronic
2	rs10196377	131758648	T	C	0.01991	2014	0.4865	0.0838237	6.481e-09	ARHGEF4	intronic
2	rs13423232	131760242	T	C	0.01991	2014	0.4865	0.0838237	6.481e-09	ARHGEF4	intronic
2	rs13413025	131760010	A	G	0.01993	2012	0.4864	0.0838728	6.661e-09	ARHGEF4	intronic
16	rs55911909	8548902	T	G	0.03204	1982	0.3884	0.0671836	7.418e-09
16	rs117082492	8528314	G	C	0.03762	1981	0.3584	0.0620955	7.845e-09
13	rs117166803	61816618	C	A	0.01984	1980	0.4832	0.0838603	8.314e-09
13	rs78099684	61802668	C	T	0.01984	1979	0.4831	0.08389	8.475e-09
9	rs28427259	98323907	T	C	0.03302	2014	0.3861	0.0670608	8.539e-09
9	rs188072202	98326151	A	G	0.03302	2014	0.3861	0.0670608	8.539e-09
9	rs140608068	98326734	C	G	0.03302	2014	0.3861	0.0670608	8.539e-09
16	rs74010051	8548693	T	G	0.03249	1982	0.3851	0.0669541	8.835e-09
16	rs74010052	8548724	T	C	0.03249	1982	0.3851	0.0669541	8.835e-09
16	rs74010053	8548728	T	A	0.03249	1982	0.3851	0.0669541	8.835e-09
16	rs62018657	8548743	G	A	0.03249	1982	0.3851	0.0669541	8.835e-09
6	rs117707770	38651827	T	C	0.04235	2013	0.3321	0.0578153	9.238e-09	GLO1	intronic
6	rs1155750	54730344	A	G	0.01375	2015	0.5722	0.100221	1.134e-08	FAM83B	intronic
9	rs77785691	98326783	G	A	0.03322	2015	0.3811	0.0668123	1.17e-08
7	rs35173793	47141298	A	G	0.02899	2015	0.3887	0.068225	1.217e-08
9	rs115765058	98329095	A	T	0.03185	2008	0.3869	0.0682821	1.46e-08
7	rs35013724	47148436	G	T	0.03006	2014	0.3819	0.0677627	1.742e-08
11	rs146993202	103205025	G	A	0.03074	1995	0.3739	0.0664018	1.793e-08	DYNC2H1	intronic
5	rs1478486	82377004	A	G	0.1784	2015	0.1684	0.0299422	1.864e-08	XRCC4	intronic
5	rs899548	82346791	C	G	0.1418	1992	0.1878	0.0334661	2.004e-08
7	rs75843596	47145560	A	G	0.03026	2015	0.3788	0.067521	2.022e-08
7	rs76840621	47146824	A	G	0.03026	2015	0.3788	0.067521	2.022e-08
7	rs71545975	47144505	A	G	0.02989	2013	0.3787	0.0675591	2.077e-08
5	rs1044376	82348714	C	T	0.1417	2005	0.1864	0.0332592	2.089e-08	TMEM167A	3'-UTR
5	rs1044374	82348747	G	A	0.1417	2005	0.1864	0.0332592	2.089e-08	TMEM167A	3'-UTR
5	rs1044363	82348942	T	C	0.1419	2006	0.1861	0.0332271	2.133e-08	TMEM167A	3'-UTR
3	rs74485416	80148939	T	C	0.01047	1995	0.6194	0.111364	2.668e-08
3	rs118102726	80155910	G	T	0.01047	1995	0.6194	0.111364	2.668e-08
2	rs11695328	71474838	G	A	0.01016	2015	0.6578	0.118571	2.894e-08
2	rs7570429	71465863	C	T	0.01018	2010	0.6573	0.118735	3.097e-08
11	rs150034910	103185080	C	T	0.03142	1991	0.362	0.0654335	3.16e-08	DYNC2H1	intronic
7	rs35305609	47143515	G	A	0.03032	2012	0.3707	0.067086	3.281e-08
4	rs4502644	31316890	C	A	0.01777	2015	0.467	0.0845453	3.32e-08
5	rs2914899	118014618	T	A	0.01531	2004	0.5234	0.0948937	3.475e-08
4	rs7678605	36912008	G	T	0.01081	2011	0.614	0.111342	3.497e-08
16	rs4238595	20343091	T	C	0.01058	2015	0.6355	0.115277	3.532e-08
14	rs76202841	23873489	A	G	0.01129	2003	0.5846	0.106395	3.915e-08	MYH6	intronic
1	rs2457019	8337553	C	T	0.01894	2004	0.4755	0.0865523	3.934e-08
4	rs28420259	34244056	C	T	0.02116	2015	0.4363	0.0796865	4.37e-08
2	rs13339772	71424537	C	T	0.01007	1988	0.6528	0.119286	4.436e-08	PAIP2B	intronic
19	rs7359965	31129469	A	G	0.01164	2015	0.5898	0.108334	5.201e-08
7	rs4557608	47154807	C	T	0.0311	2015	0.362	0.0665314	5.297e-08
7	rs11767755	47155356	A	G	0.0311	2015	0.362	0.0665314	5.297e-08
2	rs11691703	71425026	T	C	0.01017	2013	0.6373	0.117185	5.376e-08	PAIP2B	intronic
16	rs7204867	57928420	G	A	0.02784	1992	0.3867	0.0712306	5.672e-08	CNGB1	intronic
5	rs1549716	117937724	G	C	0.01376	2014	0.526	0.0968966	5.684e-08
5	rs2376673	117940662	G	A	0.01376	2014	0.526	0.0968966	5.684e-08
2	rs2542537	71502707	G	T	0.01132	1995	0.6249	0.115145	5.729e-08
1	rs182845319	191436990	G	A	0.01316	2009	0.5558	0.102427	5.754e-08
11	rs139815470	79767489	C	T	0.012	1991	0.6142	0.113451	6.17e-08
13	rs7324267	30065078	A	C	0.01968	2015	0.4591	0.0849102	6.413e-08	MTUS2	intronic
2	rs74890141	162938767	A	G	0.01568	1984	0.5186	0.095997	6.581e-08
4	rs7678587	36911969	C	T	0.01102	2012	0.5948	0.110119	6.612e-08
4	rs7684173	36912477	C	T	0.01123	2012	0.5948	0.110119	6.612e-08
4	rs7684174	36912484	C	T	0.01123	2012	0.5948	0.110119	6.612e-08
4	rs10003284	36912947	A	G	0.01102	2012	0.5948	0.110119	6.612e-08
4	rs10026652	36913102	A	C	0.01123	2012	0.5948	0.110119	6.612e-08
4	rs28842587	36913288	T	C	0.01123	2012	0.5948	0.110119	6.612e-08
2	rs35052120	43581786	C	G	0.02902	1983	0.3844	0.0711972	6.698e-08	THADA	intronic
13	rs4601917	40844594	G	A	0.01101	2014	0.6149	0.113992	6.881e-08
13	rs4943751	40843218	T	C	0.01102	2013	0.6149	0.114023	6.937e-08
13	rs2324537	40843311	T	G	0.01102	2013	0.6149	0.114023	6.937e-08
12	rs140348759	14998685	C	T	0.01051	1987	0.6255	0.116045	7.04e-08
13	rs9549143	40851361	A	G	0.011	2015	0.6137	0.11399	7.292e-08
13	rs9549146	40852105	A	G	0.011	2015	0.6137	0.11399	7.292e-08
5	rs10519559	117943909	T	C	0.01397	2015	0.5161	0.0961241	7.913e-08
5	rs6871933	117927444	C	T	0.01399	2010	0.5149	0.0962165	8.724e-08
4	rs28874649	36913441	G	C	0.01144	2013	0.5826	0.108977	8.987e-08
4	rs6817401	36913623	A	G	0.01144	2013	0.5826	0.108977	8.987e-08
18	rs145447251	60748538	A	C	0.01054	1982	0.5856	0.109947	1.003e-07
8	rs147716267	129286288	T	C	0.01555	2002	0.4814	0.0906385	1.089e-07
7	rs79001877	37114150	A	G	0.03851	2015	0.3086	0.0582436	1.168e-07	ELMO1	intronic
5	rs147049393	118282574	C	T	0.01031	1983	0.5719	0.108078	1.213e-07	DTWD2	intronic
2	rs7595018	71456437	A	C	0.01082	2009	0.6077	0.114877	1.223e-07
2	rs35420218	71457421	T	G	0.01061	2009	0.6077	0.114877	1.223e-07
2	rs12987750	71457655	A	G	0.01061	2009	0.6077	0.114877	1.223e-07
2	rs12993988	71458418	G	C	0.01061	2009	0.6077	0.114877	1.223e-07
2	rs11678786	71460685	T	G	0.01061	2009	0.6077	0.114877	1.223e-07
2	rs11691098	71461166	G	A	0.01061	2009	0.6077	0.114877	1.223e-07
2	rs11680206	71461374	A	G	0.01082	2009	0.6077	0.114877	1.223e-07
2	rs35686144	71447007	G	A	0.01061	2009	0.6077	0.114886	1.226e-07	PAIP2B	intronic
2	rs113903407	71450453	A	G	0.01062	2008	0.6076	0.114906	1.238e-07	PAIP2B	intronic
2	rs111673863	71450608	G	A	0.01083	2008	0.6076	0.114906	1.238e-07	PAIP2B	intronic
2	rs34865961	71455054	A	G	0.01062	2008	0.6076	0.114906	1.238e-07
2	rs17742294	71455257	T	C	0.01062	2008	0.6076	0.114906	1.238e-07
2	rs34813993	71455345	G	A	0.01062	2008	0.6076	0.114906	1.238e-07
2	rs75208789	71456439	A	G	0.01062	2008	0.6076	0.114906	1.238e-07
12	rs138240691	30741342	A	G	0.01078	1976	0.5886	0.111328	1.243e-07
2	rs34938331	71412161	C	T	0.0108	2015	0.605	0.114611	1.301e-07	PAIP2B	3'-UTR
2	rs35880057	71417532	T	C	0.0108	2015	0.605	0.114611	1.301e-07	PAIP2B	intronic
2	rs13004935	71418059	G	A	0.0108	2015	0.605	0.114611	1.301e-07	PAIP2B	intronic
2	rs13000818	71420111	G	T	0.01059	2015	0.605	0.114611	1.301e-07	PAIP2B	intronic
2	rs13024529	71420112	A	G	0.0108	2015	0.605	0.114611	1.301e-07	PAIP2B	intronic
2	rs112493520	71421410	C	T	0.0108	2015	0.605	0.114611	1.301e-07
2	rs113961480	71421472	T	A	0.0108	2015	0.605	0.114611	1.301e-07
2	rs13339798	71422150	C	T	0.01079	2015	0.605	0.114611	1.301e-07	PAIP2B	intronic
2	rs78501496	71422299	G	T	0.0108	2015	0.605	0.114611	1.301e-07
2	rs35459600	71422807	T	C	0.0108	2015	0.605	0.114611	1.301e-07	PAIP2B	intronic
2	rs7577218	71423430	G	A	0.0108	2015	0.605	0.114611	1.301e-07	PAIP2B	intronic
2	rs7577222	71423447	G	A	0.0108	2015	0.605	0.114611	1.301e-07	PAIP2B	intronic
2	rs74333073	71423766	G	C	0.0108	2015	0.605	0.114611	1.301e-07	PAIP2B	intronic
2	rs13339770	71424135	C	T	0.0108	2015	0.605	0.114611	1.301e-07	PAIP2B	intronic
2	rs13339870	71424164	C	G	0.0108	2015	0.605	0.114611	1.301e-07	PAIP2B	intronic
2	rs13339771	71424523	C	T	0.0108	2015	0.605	0.114611	1.301e-07	PAIP2B	intronic
2	rs11680526	71424983	C	A	0.0108	2015	0.605	0.114611	1.301e-07	PAIP2B	intronic
2	rs11692943	71425158	A	G	0.0108	2015	0.605	0.114611	1.301e-07	PAIP2B	intronic
2	rs13000488	71425943	G	T	0.0108	2015	0.605	0.114611	1.301e-07	PAIP2B	intronic
2	rs13024389	71426016	C	G	0.0108	2015	0.605	0.114611	1.301e-07	PAIP2B	intronic
2	rs35845599	71426645	G	C	0.0108	2015	0.605	0.114611	1.301e-07	PAIP2B	intronic
2	rs35262250	71426760	A	G	0.0108	2015	0.605	0.114611	1.301e-07	PAIP2B	intronic
2	rs7557025	71427053	C	T	0.0108	2015	0.605	0.114611	1.301e-07	PAIP2B	intronic
2	rs7560202	71427719	G	T	0.0108	2015	0.605	0.114611	1.301e-07	PAIP2B	intronic
2	rs7599549	71427780	A	G	0.0108	2015	0.605	0.114611	1.301e-07	PAIP2B	intronic
2	rs7599685	71427962	A	G	0.0108	2015	0.605	0.114611	1.301e-07	PAIP2B	intronic
2	rs34433490	71428669	A	C	0.0108	2015	0.605	0.114611	1.301e-07	PAIP2B	intronic
2	rs34123096	71428841	G	C	0.0108	2015	0.605	0.114611	1.301e-07	PAIP2B	intronic
2	rs12995154	71428955	G	A	0.0108	2015	0.605	0.114611	1.301e-07	PAIP2B	intronic
2	rs12104668	71429300	A	G	0.0108	2015	0.605	0.114611	1.301e-07	PAIP2B	intronic
2	rs13001756	71429687	G	C	0.0108	2015	0.605	0.114611	1.301e-07	PAIP2B	synonymous
2	rs7557488	71430627	A	C	0.0108	2015	0.605	0.114611	1.301e-07	PAIP2B	intronic
2	rs71414896	71431525	C	T	0.0108	2015	0.605	0.114611	1.301e-07	PAIP2B	intronic
2	rs34309240	71431635	T	C	0.0108	2015	0.605	0.114611	1.301e-07	PAIP2B	intronic
2	rs11692693	71432155	C	A	0.0108	2015	0.605	0.114611	1.301e-07	PAIP2B	intronic
2	rs11692793	71432288	G	A	0.0108	2015	0.605	0.114611	1.301e-07	PAIP2B	intronic
2	rs13005580	71433193	C	T	0.0108	2015	0.605	0.114611	1.301e-07	PAIP2B	intronic
2	rs35315971	71433694	C	A	0.01079	2015	0.605	0.114611	1.301e-07	PAIP2B	intronic
2	rs13030137	71433860	T	C	0.01079	2015	0.605	0.114611	1.301e-07	PAIP2B	intronic
1	rs148614969	191448497	C	A	0.01375	2015	0.5297	0.100517	1.366e-07
1	rs144246805	191449137	C	A	0.01375	2015	0.5297	0.100517	1.366e-07
1	rs184133882	191450414	T	A	0.01375	2015	0.5297	0.100517	1.366e-07
1	rs186847946	191450469	T	C	0.01375	2015	0.5297	0.100517	1.366e-07
1	rs190101486	191451032	A	G	0.01375	2015	0.5297	0.100517	1.366e-07
1	rs150534407	191452079	G	C	0.01375	2015	0.5297	0.100517	1.366e-07
1	rs142687045	191452101	C	T	0.01375	2015	0.5297	0.100517	1.366e-07
1	rs182560084	191452627	T	C	0.01375	2015	0.5297	0.100517	1.366e-07
1	rs147345174	191457418	C	T	0.01375	2015	0.5297	0.100517	1.366e-07
1	rs139589129	191458675	C	G	0.01375	2015	0.5297	0.100517	1.366e-07
1	rs146091918	191464403	A	T	0.01376	2014	0.5297	0.100542	1.376e-07
1	rs192949873	191465533	T	C	0.01376	2014	0.5297	0.100542	1.376e-07
1	rs147813455	191466680	C	T	0.01376	2014	0.5297	0.100542	1.376e-07
1	rs145012317	191472342	T	C	0.01376	2014	0.5297	0.100542	1.376e-07
1	rs139563004	191475013	A	T	0.01377	2014	0.5297	0.100542	1.376e-07
1	rs147232721	191478068	G	T	0.01397	2014	0.5297	0.100542	1.376e-07
1	rs180843918	191482374	T	G	0.01397	2014	0.5297	0.100542	1.376e-07
1	rs78715077	191438976	G	A	0.01377	2013	0.5295	0.100563	1.399e-07
1	rs79180729	191439176	C	T	0.01377	2013	0.5295	0.100563	1.399e-07
1	rs183247736	191443726	A	T	0.01377	2013	0.5295	0.100563	1.399e-07
1	rs182511330	191444149	C	A	0.01377	2013	0.5295	0.100563	1.399e-07
1	rs184441873	191445286	A	T	0.01377	2013	0.5295	0.100563	1.399e-07
1	rs11806030	191438255	T	C	0.01377	2012	0.5294	0.100598	1.421e-07
3	rs2021524	7037775	A	G	0.02807	1974	0.3753	0.0713506	1.441e-07	GRM7	intronic
16	rs9935601	67363779	C	T	0.01153	1998	0.5879	0.112048	1.547e-07	LRRC36	intronic
9	rs74549647	98353281	A	G	0.01388	1999	0.5336	0.101758	1.573e-07
11	rs142349030	24659216	G	A	0.01067	1998	0.5735	0.109584	1.664e-07	LUZP2	intronic
5	rs75577671	117948134	A	T	0.01463	2010	0.4954	0.0947852	1.727e-07
2	rs11682389	71420707	G	A	0.01226	1982	0.5692	0.10891	1.729e-07	PAIP2B	intronic
2	rs113654526	71425414	G	A	0.01226	1982	0.5692	0.10891	1.729e-07	PAIP2B	intronic
8	rs114666209	118621338	C	T	0.01009	1985	0.6494	0.124333	1.76e-07
2	rs76240613	162942572	A	G	0.02293	2007	0.4137	0.0792209	1.769e-07
1	rs148088271	191486410	T	G	0.01418	2015	0.52	0.0995787	1.77e-07
1	rs190770799	191488342	C	T	0.01418	2015	0.52	0.0995787	1.77e-07
1	rs150432407	191489591	A	G	0.01418	2015	0.52	0.0995787	1.77e-07
8	rs16889992	118621750	T	C	0.01009	1984	0.6495	0.124378	1.77e-07
1	rs148870154	191495709	G	A	0.01419	2013	0.5199	0.0996209	1.801e-07
1	rs142721742	191496194	C	G	0.01419	2013	0.5199	0.0996209	1.801e-07
1	rs142023682	191498530	C	T	0.01419	2013	0.5199	0.0996209	1.801e-07
10	rs4558108	48534048	C	T	0.03772	2002	0.3234	0.0619927	1.821e-07
2	rs116063365	162943294	A	G	0.02255	2004	0.4135	0.079281	1.832e-07
2	rs79714040	162943567	C	T	0.02255	2004	0.4135	0.079281	1.832e-07
1	rs144872663	191495289	T	C	0.01423	2006	0.5204	0.0997829	1.835e-07
11	rs138030981	40166053	C	G	0.01437	1988	0.511	0.0979881	1.839e-07	LRRC4C	intronic
4	rs10032276	36914509	T	C	0.01185	2015	0.5561	0.106786	1.913e-07
1	rs142444858	191604609	C	T	0.01444	2007	0.5192	0.0997576	1.944e-07
1	rs150771976	191554298	G	T	0.01418	2014	0.5182	0.0995728	1.948e-07
1	rs76723871	191555238	C	T	0.01418	2014	0.5182	0.0995728	1.948e-07
1	rs140005594	191563117	A	C	0.01418	2014	0.5182	0.0995728	1.948e-07
1	rs185526268	191571142	G	C	0.01418	2014	0.5182	0.0995728	1.948e-07
1	rs78666880	191578444	A	G	0.01418	2014	0.5182	0.0995728	1.948e-07
1	rs185936137	191581254	T	G	0.01418	2014	0.5182	0.0995728	1.948e-07
1	rs192011433	191584352	T	C	0.01418	2014	0.5182	0.0995728	1.948e-07
1	rs151297558	191595224	A	G	0.01418	2014	0.5182	0.0995728	1.948e-07
1	rs140507116	191530409	A	G	0.01419	2013	0.5182	0.0995964	1.961e-07
1	rs149081161	191531298	T	G	0.01419	2013	0.5182	0.0995964	1.961e-07
1	rs77195480	191533649	A	C	0.01419	2013	0.5182	0.0995964	1.961e-07
1	rs141577771	191537255	G	T	0.01419	2013	0.5182	0.0995964	1.961e-07
1	rs146085481	191537979	C	T	0.01419	2013	0.5182	0.0995964	1.961e-07
1	rs182660423	191539770	G	A	0.01419	2013	0.5182	0.0995964	1.961e-07
1	rs150861329	191542789	G	A	0.01419	2013	0.5182	0.0995964	1.961e-07
1	rs142021712	191544480	C	G	0.01419	2013	0.5182	0.0995964	1.961e-07
1	rs183849781	191546155	G	T	0.01419	2013	0.5182	0.0995964	1.961e-07
1	rs141821540	191547788	G	A	0.01419	2013	0.5182	0.0995964	1.961e-07
1	rs116952624	191550314	C	T	0.01419	2013	0.5182	0.0995964	1.961e-07
1	rs187675988	191550664	A	T	0.01419	2013	0.5182	0.0995964	1.961e-07
1	rs147213981	191553543	C	T	0.01419	2013	0.5182	0.0995964	1.961e-07
1	rs78195390	191601007	A	G	0.01424	2006	0.5192	0.0997905	1.962e-07
6	rs2803361	158214419	A	G	0.01143	2015	0.5667	0.109152	2.082e-07
13	rs142008565	72170929	A	C	0.02696	2007	0.3873	0.0746345	2.111e-07	DACH1	intronic
13	rs149616444	72175897	A	C	0.02696	2007	0.3873	0.0746345	2.111e-07	DACH1	intronic
2	rs77309722	106423880	G	A	0.01093	1988	0.6018	0.116061	2.158e-07	NCK2	intronic
13	rs80325447	72185263	C	T	0.02699	2005	0.3872	0.0746743	2.158e-07	DACH1	intronic
13	rs74920557	72185675	G	T	0.02699	2005	0.3872	0.0746743	2.158e-07	DACH1	intronic
13	rs74637840	72185686	C	T	0.02699	2005	0.3872	0.0746743	2.158e-07	DACH1	intronic
13	rs117715648	72187149	C	T	0.02699	2005	0.3872	0.0746743	2.158e-07	DACH1	intronic
13	rs77643447	72187372	A	G	0.02699	2005	0.3872	0.0746743	2.158e-07	DACH1	intronic
13	rs144694688	72190634	C	T	0.02699	2005	0.3872	0.0746743	2.158e-07	DACH1	intronic
9	rs74346721	74061959	A	C	0.1041	2005	0.1999	0.0385637	2.176e-07
13	rs149160438	72180664	C	G	0.027	2004	0.3872	0.0746978	2.177e-07	DACH1	intronic
13	rs183795846	72182182	A	T	0.027	2004	0.3872	0.0746978	2.177e-07	DACH1	intronic
2	rs71414899	71462680	A	C	0.01101	2014	0.5874	0.113394	2.217e-07
2	rs148173967	162948951	G	A	0.02146	2007	0.4211	0.0813937	2.296e-07
15	rs142657334	85555991	T	C	0.01547	1988	0.4962	0.0960269	2.375e-07	PDE8A	intronic
4	rs148928149	168717271	G	C	0.01153	1999	0.5859	0.113448	2.411e-07
13	rs138570027	72166799	C	T	0.02716	2008	0.3837	0.0743026	2.417e-07	DACH1	intronic
13	rs138065933	72170787	C	T	0.02716	2008	0.3837	0.0743026	2.417e-07	DACH1	intronic
16	rs28662004	8548304	A	T	0.03701	2005	0.3212	0.062208	2.426e-07
1	rs144939000	191512338	A	G	0.01439	2014	0.5096	0.0987546	2.466e-07
1	rs138307155	191513869	T	C	0.01439	2014	0.5096	0.0987546	2.466e-07
1	rs11804227	191514440	A	T	0.01439	2014	0.5096	0.0987546	2.466e-07
1	rs141731241	191522118	T	A	0.01439	2014	0.5096	0.0987546	2.466e-07
1	rs148609612	191523635	C	T	0.01439	2014	0.5096	0.0987546	2.466e-07
1	rs142075484	191523868	G	A	0.01439	2014	0.5096	0.0987546	2.466e-07
1	rs189285668	191524942	A	G	0.01439	2014	0.5096	0.0987546	2.466e-07
1	rs187396645	191527284	A	G	0.01439	2014	0.5096	0.0987546	2.466e-07
1	rs144452239	191527896	A	C	0.01439	2014	0.5096	0.0987546	2.466e-07
6	rs79163237	38680610	C	T	0.02647	2014	0.3654	0.0708975	2.551e-07
6	rs75707580	38676211	A	G	0.02648	2012	0.3653	0.0709421	2.615e-07
6	rs118142421	38676609	A	C	0.02648	2012	0.3653	0.0709421	2.615e-07
6	rs141753815	38677867	A	C	0.02648	2012	0.3653	0.0709421	2.615e-07
6	rs188306346	38677965	A	G	0.02648	2012	0.3653	0.0709421	2.615e-07
6	rs117399351	38678599	T	C	0.02648	2012	0.3653	0.0709421	2.615e-07
15	rs2959856	76462575	T	C	0.03512	2015	0.3215	0.0625021	2.692e-07
4	rs6531493	36916955	T	G	0.01206	2015	0.5439	0.105754	2.703e-07
16	rs9652649	8548248	C	G	0.03745	2005	0.3188	0.0620288	2.754e-07
16	rs9652650	8548295	A	G	0.03745	2005	0.3188	0.0620288	2.754e-07
16	rs9652651	8548303	T	C	0.03745	2005	0.3188	0.0620288	2.754e-07
13	rs77847334	72179339	G	A	0.02719	2006	0.382	0.0743511	2.78e-07	DACH1	intronic
2	rs71414897	71445969	A	G	0.01103	2010	0.5769	0.112311	2.797e-07	PAIP2B	intronic
9	rs78344482	139093021	A	G	0.02611	1994	0.3823	0.0744291	2.8e-07	LHX3	intronic
5	rs2126990	82457170	C	T	0.2007	1996	0.1494	0.0291071	2.855e-07	XRCC4	intronic
8	rs79487577	52389792	G	T	0.02899	2015	0.3469	0.0675905	2.861e-07	PXDNL	intronic
10	rs183667851	45127830	G	A	0.01654	1985	0.4756	0.0926831	2.875e-07
13	rs150035027	72208276	C	T	0.02732	2013	0.379	0.0738722	2.89e-07	DACH1	intronic
13	rs138681650	72210316	T	C	0.02732	2013	0.379	0.0738722	2.89e-07	DACH1	intronic
13	rs79026003	72212123	T	A	0.02732	2013	0.379	0.0738722	2.89e-07	DACH1	intronic
13	rs76396051	72216871	A	G	0.02732	2013	0.379	0.0738722	2.89e-07	DACH1	intronic
13	rs117099917	72221325	A	T	0.02732	2013	0.379	0.0738722	2.89e-07	DACH1	intronic
13	rs148127334	72222503	C	T	0.02732	2013	0.379	0.0738722	2.89e-07	DACH1	intronic
13	rs74331914	72224418	A	G	0.02732	2013	0.379	0.0738722	2.89e-07	DACH1	intronic
13	rs138627971	72162526	A	C	0.02737	2009	0.3786	0.0739432	3.053e-07	DACH1	intronic
13	rs149548480	72162865	G	A	0.02737	2009	0.3786	0.0739432	3.053e-07	DACH1	intronic
10	rs74654208	53622128	G	A	0.0154	1992	0.4898	0.095793	3.169e-07	PRKG1	intronic
5	rs10045744	82409507	G	T	0.1844	1998	0.1538	0.0301236	3.297e-07	XRCC4	intronic
2	rs918192	71464128	C	T	0.01143	2015	0.5724	0.112123	3.306e-07
2	rs111738560	161410425	A	G	0.02773	1983	0.3778	0.0740861	3.406e-07
5	rs1122968	117930282	C	A	0.01631	2012	0.4528	0.0887935	3.406e-07
16	rs74010255	8533484	G	A	0.04034	2008	0.3011	0.0591201	3.524e-07
16	rs9935338	8534151	G	C	0.04034	2008	0.3011	0.0591201	3.524e-07
19	rs6510172	31109386	C	T	0.01272	2012	0.5116	0.100453	3.526e-07
10	rs363364	118981692	A	C	0.08093	2007	0.2176	0.04276	3.602e-07
5	rs27364	82347956	G	A	0.198	2006	0.1474	0.0289866	3.674e-07
13	rs78263681	72223799	A	G	0.02752	2014	0.374	0.0735658	3.698e-07	DACH1	intronic
19	rs34749358	31100927	T	A	0.01278	2003	0.5114	0.10068	3.785e-07
13	rs145106868	72151695	C	T	0.02757	2010	0.3738	0.0736122	3.815e-07	DACH1	intronic
5	rs7723639	82358429	T	A	0.1981	2012	0.1468	0.0289126	3.827e-07	TMEM167A	intronic
5	rs2306336	82360783	C	T	0.1981	2012	0.1468	0.0289126	3.827e-07	TMEM167A	intronic
5	rs6882386	82361374	C	T	0.1981	2012	0.1468	0.0289126	3.827e-07	TMEM167A	intronic
5	rs6860752	82361406	G	A	0.1981	2012	0.1468	0.0289126	3.827e-07	TMEM167A	intronic
5	rs3899556	82363681	T	C	0.1981	2012	0.1468	0.0289126	3.827e-07	TMEM167A	intronic
5	rs6452501	82364500	A	G	0.1981	2012	0.1468	0.0289126	3.827e-07	TMEM167A	intronic
13	rs144402306	72149838	C	T	0.02758	2009	0.3737	0.0736334	3.872e-07	DACH1	intronic
5	rs1993948	82372280	A	T	0.1974	2006	0.147	0.0289717	3.897e-07	TMEM167A	intronic
13	rs139057114	72149435	A	G	0.02759	2008	0.3736	0.0736392	3.908e-07	DACH1	intronic
13	rs150910312	72130039	G	A	0.02759	2008	0.3736	0.0736427	3.913e-07	DACH1	intronic
13	rs142056836	72130389	A	G	0.02759	2008	0.3736	0.0736427	3.913e-07	DACH1	intronic
13	rs141157262	72132277	C	T	0.02759	2008	0.3736	0.0736427	3.913e-07	DACH1	intronic
13	rs140939293	72135098	T	A	0.02759	2008	0.3736	0.0736427	3.913e-07	DACH1	intronic
13	rs117664999	72137083	G	T	0.02759	2008	0.3736	0.0736427	3.913e-07	DACH1	intronic
13	rs144076024	72138416	T	C	0.02759	2008	0.3736	0.0736427	3.913e-07	DACH1	intronic
13	rs144060074	72139827	A	T	0.02759	2008	0.3736	0.0736427	3.913e-07	DACH1	intronic
13	rs148374887	72143029	T	G	0.02759	2008	0.3736	0.0736427	3.913e-07	DACH1	intronic
13	rs142718351	72145337	T	C	0.02759	2008	0.3736	0.0736427	3.913e-07	DACH1	intronic
5	rs10462394	82354554	C	A	0.1982	2013	0.1466	0.0289003	3.924e-07	TMEM167A	intronic
5	rs1871203	82355386	T	G	0.1982	2013	0.1466	0.0289003	3.924e-07	TMEM167A	intronic
5	rs6867727	82357152	G	A	0.1982	2013	0.1466	0.0289003	3.924e-07	TMEM167A	intronic
5	rs6895174	82367425	T	A	0.1982	2013	0.1466	0.0289003	3.924e-07	TMEM167A	intronic
5	rs6452502	82370397	C	G	0.1977	2009	0.1468	0.028945	3.943e-07	TMEM167A	intronic
5	rs6452503	82370415	A	T	0.1977	2009	0.1468	0.028945	3.943e-07	TMEM167A	intronic
5	rs6452504	82370444	C	T	0.1977	2009	0.1468	0.028945	3.943e-07	TMEM167A	intronic
5	rs965674	82482584	A	T	0.2053	2009	0.1458	0.0287478	3.943e-07	XRCC4	intronic
5	rs6452506	82371663	C	G	0.1975	2008	0.1468	0.0289521	3.969e-07	TMEM167A	intronic
13	rs142960639	72168775	C	T	0.02787	2002	0.3718	0.073336	3.982e-07	DACH1	intronic
13	rs149791354	72155560	C	A	0.02764	2005	0.3737	0.0737177	3.992e-07	DACH1	intronic
1	rs75882322	246842331	A	G	0.06295	2003	0.2381	0.0469797	4.017e-07
9	rs1821070	74070471	A	C	0.1047	2015	0.1941	0.0383172	4.071e-07
5	rs3777032	82579694	A	G	0.158	2009	0.1604	0.0316709	4.093e-07	XRCC4	intronic
13	rs9550472	30064363	C	T	0.02095	2015	0.4154	0.0820221	4.095e-07	MTUS2	intronic
16	rs6501145	8531692	C	T	0.04103	2005	0.2989	0.0590231	4.103e-07
3	rs77774540	78860065	G	T	0.01933	2008	0.4354	0.0860042	4.137e-07	ROBO1	intronic
10	rs2154283	53621239	A	C	0.01562	1991	0.4814	0.0950966	4.144e-07	PRKG1	intronic
10	rs2186149	53621449	C	T	0.01562	1991	0.4814	0.0950966	4.144e-07	PRKG1	intronic
5	rs10073508	82410653	T	C	0.1863	2001	0.1516	0.0299481	4.147e-07	XRCC4	intronic
5	rs1542539	82411852	A	G	0.1863	2001	0.1516	0.0299481	4.147e-07	XRCC4	intronic
5	rs1543847	82411863	A	G	0.1863	2001	0.1516	0.0299481	4.147e-07	XRCC4	intronic
5	rs1564211	82412833	G	A	0.1863	2001	0.1516	0.0299481	4.147e-07	XRCC4	intronic
10	rs2154282	53621199	C	T	0.01563	1990	0.4814	0.095125	4.177e-07	PRKG1	intronic
5	rs10071013	82408971	T	C	0.1864	2000	0.1516	0.0299598	4.19e-07	XRCC4	intronic
6	rs79152803	23004127	T	C	0.01574	2003	0.5021	0.0992581	4.225e-07
10	rs7083683	53620545	A	G	0.01565	1988	0.4812	0.0951636	4.269e-07	PRKG1	intronic
10	rs7071872	53620588	C	T	0.01565	1988	0.4812	0.0951636	4.269e-07	PRKG1	intronic
5	rs4266384	82376691	G	A	0.1973	1996	0.1471	0.0290971	4.293e-07	XRCC4	intronic
5	rs1478487	82376719	T	A	0.1973	1996	0.1471	0.0290971	4.293e-07	XRCC4	intronic
3	rs147317524	21571481	T	G	0.01177	1992	0.5342	0.10567	4.296e-07	ZNF385D	intronic
1	rs139533945	42995034	C	T	0.01466	2007	0.4937	0.0977152	4.362e-07	CCDC30
1	rs75548581	42999137	A	G	0.01466	2007	0.4937	0.0977152	4.362e-07	CCDC30
3	rs76544258	78865424	G	T	0.0194	2001	0.4352	0.0861485	4.378e-07	ROBO1	intronic
19	rs4805589	31117955	T	C	0.01276	2005	0.5171	0.102387	4.408e-07
5	rs2075685	82372665	T	G	0.1976	2002	0.1465	0.029022	4.467e-07	TMEM167A	intronic
5	rs1039786	82500041	T	C	0.2046	2005	0.145	0.0287261	4.472e-07	XRCC4	intronic
5	rs9293330	82398118	C	G	0.1868	2001	0.1508	0.0298849	4.511e-07	XRCC4	intronic
5	rs10071617	82399026	A	G	0.1868	2001	0.1508	0.0298849	4.511e-07	XRCC4	intronic
5	rs1382373	82399307	C	G	0.1868	2001	0.1508	0.0298849	4.511e-07	XRCC4	intronic
5	rs11951257	82403311	C	T	0.1868	2001	0.1508	0.0298849	4.511e-07	XRCC4	intronic
5	rs767771	82403936	C	G	0.1868	2001	0.1508	0.0298849	4.511e-07	XRCC4	intronic
5	rs1478482	82407098	A	G	0.1868	2001	0.1508	0.0298849	4.511e-07	XRCC4	intronic
5	rs10076059	82401517	A	G	0.1868	2000	0.1509	0.0299115	4.538e-07	XRCC4	intronic
5	rs2662238	82499307	A	G	0.2047	2004	0.1449	0.0287305	4.573e-07	XRCC4	intronic
5	rs10473870	82495587	T	A	0.2047	1997	0.1452	0.028813	4.67e-07	XRCC4	intronic
5	rs255561	82350810	A	C	0.1987	2015	0.145	0.0287777	4.689e-07	TMEM167A	3'-UTR
19	rs12461477	31097622	A	G	0.01291	2015	0.5012	0.099487	4.708e-07
1	rs159629	8342293	T	C	0.02138	2014	0.4124	0.0818723	4.726e-07
1	rs159630	8342571	G	C	0.02138	2014	0.4124	0.0818723	4.726e-07
19	rs78089993	31094346	C	T	0.01292	2013	0.5012	0.0995381	4.772e-07
19	rs150756849	31094822	A	C	0.01292	2013	0.5012	0.0995381	4.772e-07
19	rs138985581	31094874	G	A	0.01292	2013	0.5012	0.0995381	4.772e-07
19	rs151275512	31095771	A	G	0.01292	2013	0.5012	0.0995381	4.772e-07
19	rs75842513	31095958	A	G	0.01292	2013	0.5012	0.0995381	4.772e-07
19	rs144078048	31096127	G	A	0.01292	2013	0.5012	0.0995381	4.772e-07
19	rs12463210	31096262	G	A	0.01292	2013	0.5012	0.0995381	4.772e-07
19	rs12459281	31096287	C	T	0.01292	2013	0.5012	0.0995381	4.772e-07
19	rs12463228	31096310	G	A	0.01292	2013	0.5012	0.0995381	4.772e-07
19	rs12460877	31096508	T	G	0.01292	2013	0.5012	0.0995381	4.772e-07
19	rs57864849	31096874	A	T	0.01292	2013	0.5012	0.0995381	4.772e-07
19	rs143474096	31097001	T	C	0.01292	2013	0.5012	0.0995381	4.772e-07
19	rs139256956	31097322	C	A	0.01292	2013	0.5012	0.0995381	4.772e-07
19	rs76653868	31097452	A	G	0.01292	2013	0.5012	0.0995381	4.772e-07
1	rs114641173	246843240	C	T	0.06372	2014	0.2339	0.0465101	4.93e-07
10	rs75826843	53622773	T	C	0.01553	1977	0.4799	0.0954365	4.944e-07	PRKG1	intronic
13	rs145443687	72130652	C	T	0.02779	2009	0.3687	0.0733433	4.981e-07	DACH1	intronic
13	rs118009806	72125157	C	G	0.02779	2009	0.3685	0.0733209	5.012e-07	DACH1	intronic
13	rs141918371	72126276	G	A	0.02779	2009	0.3685	0.0733209	5.012e-07	DACH1	intronic
13	rs184048080	72127021	G	A	0.02779	2009	0.3685	0.0733209	5.012e-07	DACH1	intronic
13	rs192991929	72127845	T	C	0.02779	2009	0.3685	0.0733209	5.012e-07	DACH1	intronic
2	rs117849071	126870628	G	A	0.02285	2015	0.3802	0.0757257	5.147e-07
5	rs1478485	82380527	A	G	0.1869	2003	0.1496	0.0297986	5.157e-07	XRCC4	intronic
5	rs10473868	82437447	A	G	0.205	2014	0.1432	0.0285495	5.28e-07	XRCC4	intronic
1	rs73134663	246842883	G	A	0.0639	2015	0.2328	0.0464357	5.348e-07
10	rs138745852	45025819	G	C	0.01647	1991	0.4543	0.0906278	5.364e-07
5	rs10067439	82432093	T	C	0.2055	2015	0.143	0.0285324	5.391e-07	XRCC4	intronic
5	rs7710900	82433020	A	G	0.2055	2015	0.143	0.0285324	5.391e-07	XRCC4	intronic
5	rs7710630	82433077	C	A	0.2055	2015	0.143	0.0285324	5.391e-07	XRCC4	intronic
5	rs62374373	82433208	A	C	0.2055	2015	0.143	0.0285324	5.391e-07	XRCC4	intronic
5	rs6452524	82433781	A	G	0.2055	2015	0.143	0.0285324	5.391e-07	XRCC4	intronic
5	rs10043018	82434317	A	G	0.2055	2015	0.143	0.0285324	5.391e-07	XRCC4	intronic
5	rs6452525	82434571	T	G	0.2055	2015	0.143	0.0285324	5.391e-07	XRCC4	intronic
5	rs7716931	82434675	T	C	0.2055	2015	0.143	0.0285324	5.391e-07	XRCC4	intronic
5	rs7721416	82434993	A	G	0.2055	2015	0.143	0.0285324	5.391e-07	XRCC4	intronic
5	rs6882220	82435534	G	A	0.2055	2015	0.143	0.0285324	5.391e-07	XRCC4	intronic
5	rs6887846	82436361	A	G	0.2055	2015	0.143	0.0285324	5.391e-07	XRCC4	intronic
5	rs6452526	82436811	T	C	0.2055	2015	0.143	0.0285324	5.391e-07	XRCC4	intronic
5	rs6452527	82436840	T	C	0.2055	2015	0.143	0.0285324	5.391e-07	XRCC4	intronic
5	rs10055844	82437095	C	T	0.2055	2015	0.143	0.0285324	5.391e-07	XRCC4	intronic
5	rs10077862	82437141	G	C	0.2055	2015	0.143	0.0285324	5.391e-07	XRCC4	intronic
5	rs9293332	82437365	C	T	0.2055	2015	0.143	0.0285324	5.391e-07	XRCC4	intronic
5	rs6868817	82438106	A	G	0.2055	2015	0.143	0.0285324	5.391e-07	XRCC4	intronic
5	rs10042018	82438309	T	G	0.2055	2015	0.143	0.0285324	5.391e-07	XRCC4	intronic
5	rs10036418	82438312	T	A	0.2055	2015	0.143	0.0285324	5.391e-07	XRCC4	intronic
5	rs10055948	82439256	G	A	0.2055	2015	0.143	0.0285324	5.391e-07	XRCC4	intronic
5	rs10042854	82439695	T	C	0.2055	2015	0.143	0.0285324	5.391e-07	XRCC4	intronic
5	rs10037872	82439920	G	A	0.2055	2015	0.143	0.0285324	5.391e-07	XRCC4	intronic
5	rs62374374	82440657	C	T	0.2055	2015	0.143	0.0285324	5.391e-07	XRCC4	intronic
5	rs1382372	82441056	C	T	0.2055	2015	0.143	0.0285324	5.391e-07	XRCC4	intronic
5	rs1382371	82441119	A	G	0.2055	2015	0.143	0.0285324	5.391e-07	XRCC4	intronic
5	rs1382370	82441263	C	A	0.2055	2015	0.143	0.0285324	5.391e-07	XRCC4	intronic
5	rs1382369	82441429	A	G	0.2055	2015	0.143	0.0285324	5.391e-07	XRCC4	intronic
5	rs2386240	82443011	A	G	0.2055	2015	0.143	0.0285324	5.391e-07	XRCC4	intronic
5	rs17284288	82444816	C	A	0.2055	2015	0.143	0.0285324	5.391e-07	XRCC4	intronic
5	rs9986131	82444856	A	G	0.2055	2015	0.143	0.0285324	5.391e-07	XRCC4	intronic
5	rs11740478	82446386	A	G	0.2055	2015	0.143	0.0285324	5.391e-07	XRCC4	intronic
5	rs4591730	82447802	A	G	0.2055	2015	0.143	0.0285324	5.391e-07	XRCC4	intronic
5	rs1031902	82448127	C	G	0.2055	2015	0.143	0.0285324	5.391e-07	XRCC4	intronic
5	rs7726564	82466093	G	C	0.2052	2013	0.1431	0.028559	5.424e-07	XRCC4	intronic
1	rs438895	8338355	G	A	0.02158	2015	0.4078	0.0813892	5.429e-07
1	rs410194	8338753	A	G	0.02158	2015	0.4078	0.0813892	5.429e-07
1	rs12754751	8339953	G	A	0.02158	2015	0.4078	0.0813892	5.429e-07
1	rs12755969	8340021	C	T	0.02158	2015	0.4078	0.0813892	5.429e-07
1	rs193386	8340188	G	C	0.02158	2015	0.4078	0.0813892	5.429e-07
1	rs159628	8341151	C	T	0.02158	2015	0.4078	0.0813892	5.429e-07
1	rs190323668	191482876	G	C	0.01551	2005	0.4878	0.0973618	5.438e-07
5	rs2126988	82442315	T	G	0.2055	2012	0.1432	0.0285834	5.446e-07	XRCC4	intronic
1	rs213540	8340820	T	G	0.0218	2014	0.4078	0.0814207	5.484e-07
1	rs61785793	8340081	C	T	0.0216	2013	0.4078	0.0814326	5.505e-07
1	rs536218	8338637	T	A	0.02159	2014	0.4077	0.0814184	5.515e-07
1	rs159632	8345298	A	G	0.0216	2013	0.4077	0.0814274	5.531e-07
5	rs7730154	82566908	A	G	0.1576	2001	0.1598	0.0319364	5.624e-07	XRCC4	intronic
13	rs78328368	72226592	C	T	0.02793	2015	0.3649	0.072926	5.624e-07	DACH1	intronic
5	rs10474094	82450497	A	C	0.2056	2013	0.1429	0.0285622	5.641e-07	XRCC4	intronic
5	rs1382368	82451075	T	C	0.2056	2013	0.1429	0.0285622	5.641e-07	XRCC4	intronic
5	rs1382366	82452171	G	A	0.2056	2013	0.1429	0.0285622	5.641e-07	XRCC4	intronic
5	rs1382363	82452572	T	C	0.2056	2013	0.1429	0.0285622	5.641e-07	XRCC4	intronic
5	rs9293334	82452803	C	T	0.2056	2013	0.1429	0.0285622	5.641e-07	XRCC4	intronic
5	rs11741897	82453065	A	G	0.2056	2013	0.1429	0.0285622	5.641e-07	XRCC4	intronic
5	rs9686371	82568930	G	A	0.1578	2002	0.1597	0.0319234	5.656e-07
5	rs67764931	82576687	A	G	0.1577	2009	0.1591	0.0318121	5.696e-07	XRCC4	intronic
5	rs13358361	82456056	A	C	0.2058	2014	0.1427	0.0285444	5.756e-07	XRCC4	intronic
5	rs10076000	82457448	C	T	0.2058	2014	0.1427	0.0285444	5.756e-07	XRCC4	intronic
5	rs6881585	82457909	T	C	0.2058	2014	0.1427	0.0285444	5.756e-07	XRCC4	intronic
5	rs6452528	82458379	G	A	0.2058	2014	0.1427	0.0285444	5.756e-07	XRCC4	intronic
5	rs6881258	82461781	C	T	0.2058	2014	0.1427	0.0285444	5.756e-07	XRCC4	intronic
5	rs6864479	82462240	G	A	0.2058	2014	0.1427	0.0285444	5.756e-07	XRCC4	intronic
5	rs13436667	82464767	A	G	0.2058	2014	0.1427	0.0285444	5.756e-07	XRCC4	intronic
5	rs6452531	82466174	T	A	0.2058	2014	0.1427	0.0285444	5.756e-07	XRCC4	intronic
5	rs6890735	82468748	G	T	0.2058	2014	0.1427	0.0285444	5.756e-07	XRCC4	intronic
19	rs2043313	31113750	T	C	0.01277	2005	0.5071	0.101486	5.831e-07
13	rs149334188	72123551	A	C	0.02779	2009	0.3664	0.0733357	5.847e-07	DACH1	intronic
19	rs1529722	31116890	T	C	0.01278	2003	0.5072	0.10154	5.882e-07
13	rs146783407	72120006	T	A	0.0278	2008	0.3664	0.0733593	5.896e-07	DACH1	intronic
5	rs11741420	82470732	T	A	0.2059	2011	0.1427	0.0285746	5.916e-07	XRCC4	intronic
5	rs62374400	82472872	A	G	0.2059	2011	0.1427	0.0285746	5.916e-07	XRCC4	intronic
5	rs10040363	82473645	G	A	0.2058	2011	0.1427	0.0285746	5.916e-07	XRCC4	intronic
5	rs10051542	82474087	G	C	0.2058	2011	0.1427	0.0285746	5.916e-07	XRCC4	intronic
5	rs10051557	82474126	T	C	0.2058	2011	0.1427	0.0285746	5.916e-07	XRCC4	intronic
5	rs11949474	82475578	T	C	0.2059	2011	0.1427	0.0285746	5.916e-07	XRCC4	intronic
5	rs4541638	82477144	C	T	0.2059	2011	0.1427	0.0285746	5.916e-07	XRCC4	intronic
5	rs4401555	82471086	A	T	0.206	2010	0.1427	0.028581	5.95e-07	XRCC4	intronic
5	rs4616871	82471090	C	T	0.206	2010	0.1427	0.028581	5.95e-07	XRCC4	intronic
1	rs74948210	246842916	G	A	0.06411	2015	0.2314	0.0463497	5.961e-07
5	rs4317300	82574698	T	G	0.1582	2011	0.1586	0.0317701	5.972e-07	XRCC4	intronic
5	rs3777036	82575596	C	A	0.1581	2011	0.1586	0.0317701	5.972e-07	XRCC4	intronic
5	rs145001229	11273778	A	G	0.01079	1977	0.5615	0.112494	5.995e-07	CTNND2	intronic
6	rs143869930	23001776	G	A	0.01601	1996	0.4919	0.0985595	6.01e-07
5	rs7714710	82381569	G	A	0.1877	2008	0.1481	0.0296754	6.017e-07	XRCC4	intronic
10	rs78470881	53622246	G	A	0.01583	1993	0.4708	0.094336	6.017e-07	PRKG1	intronic
5	rs6452529	82462873	G	C	0.2059	2012	0.1425	0.0285575	6.04e-07	XRCC4	intronic
15	rs12916632	55118942	T	C	0.02052	2015	0.4165	0.0834766	6.056e-07
15	rs1915198	55120656	A	G	0.02052	2015	0.4165	0.0834766	6.056e-07
5	rs1478484	82380874	C	T	0.1879	2008	0.148	0.0296673	6.08e-07	XRCC4	intronic
12	rs11047443	8976780	C	T	0.09691	2015	0.1917	0.0384321	6.1e-07	A2ML1-AS1	intronic
10	rs58610313	118988392	G	C	0.08242	2012	0.2106	0.0422334	6.146e-07
5	rs28360104	82477344	A	G	0.206	2012	0.1424	0.0285657	6.196e-07	XRCC4	intronic
5	rs2940542	82481553	G	A	0.2065	2011	0.1424	0.0285657	6.196e-07	XRCC4	intronic
5	rs62372753	82430101	C	T	0.2018	1988	0.1426	0.0286131	6.237e-07	XRCC4	intronic
5	rs2731844	82488446	A	G	0.2065	2014	0.1422	0.0285348	6.248e-07	XRCC4	intronic
5	rs1011979	82393250	C	T	0.188	2010	0.1475	0.0296005	6.26e-07	XRCC4	intronic
5	rs17284211	82394525	G	C	0.188	2010	0.1475	0.0296005	6.26e-07	XRCC4	intronic
5	rs10474093	82437431	C	T	0.1983	1991	0.1414	0.028378	6.269e-07	XRCC4	intronic
19	rs74407662	34910371	C	A	0.02521	1997	0.3732	0.0749036	6.28e-07	PDCD2L	intronic
1	rs159631	8342712	A	G	0.02179	2015	0.4033	0.0809664	6.323e-07
13	rs151047637	72124692	T	C	0.02799	2010	0.3637	0.073023	6.338e-07	DACH1	intronic
13	rs6562676	72155782	G	A	0.02801	2008	0.3639	0.0730752	6.365e-07	DACH1	intronic
5	rs4290995	82477996	G	A	0.2067	2015	0.142	0.0285166	6.373e-07	XRCC4	intronic
5	rs2974443	82480414	T	C	0.2067	2015	0.142	0.0285166	6.373e-07	XRCC4	intronic
5	rs2974444	82480993	A	G	0.2067	2015	0.142	0.0285166	6.373e-07	XRCC4	intronic
5	rs2974445	82481380	C	T	0.2067	2015	0.142	0.0285166	6.373e-07	XRCC4	intronic
5	rs2940543	82483116	G	A	0.2067	2015	0.142	0.0285166	6.373e-07	XRCC4	intronic
5	rs2974450	82483142	T	G	0.2067	2015	0.142	0.0285166	6.373e-07	XRCC4	intronic
5	rs2974449	82483284	T	G	0.2067	2015	0.142	0.0285166	6.373e-07	XRCC4	intronic
5	rs2662241	82484593	C	T	0.2067	2015	0.142	0.0285166	6.373e-07	XRCC4	intronic
5	rs2662242	82484885	C	T	0.2067	2015	0.142	0.0285166	6.373e-07	XRCC4	intronic
5	rs2731861	82485264	C	T	0.2067	2015	0.142	0.0285166	6.373e-07	XRCC4	intronic
5	rs2940544	82485604	T	C	0.2067	2015	0.142	0.0285166	6.373e-07	XRCC4	intronic
5	rs2731865	82486389	T	G	0.2067	2015	0.142	0.0285166	6.373e-07	XRCC4	intronic
5	rs2940540	82488823	G	T	0.2067	2015	0.142	0.0285166	6.373e-07	XRCC4	intronic
5	rs2974441	82489149	C	A	0.2067	2015	0.142	0.0285166	6.373e-07	XRCC4	intronic
10	rs58968504	118985215	C	G	0.08256	2014	0.21	0.042174	6.379e-07
10	rs57663418	118985644	T	C	0.08256	2014	0.21	0.042174	6.379e-07
10	rs28634565	118986857	A	C	0.08256	2014	0.21	0.042174	6.379e-07
5	rs1017794	82382055	A	C	0.188	2012	0.1471	0.0295604	6.483e-07	XRCC4	intronic
5	rs6880566	82382728	G	C	0.188	2012	0.1471	0.0295604	6.483e-07	XRCC4	intronic
5	rs6884981	82383158	G	A	0.188	2012	0.1471	0.0295604	6.483e-07	XRCC4	intronic
5	rs6896548	82385066	T	C	0.188	2012	0.1471	0.0295604	6.483e-07	XRCC4	intronic
5	rs6896953	82385103	T	G	0.188	2012	0.1471	0.0295604	6.483e-07	XRCC4	intronic
5	rs1382374	82396829	A	T	0.1879	2009	0.1473	0.0296017	6.489e-07	XRCC4	intronic
5	rs6452522	82429290	T	G	0.2023	1992	0.1421	0.0285608	6.513e-07	XRCC4	intronic
5	rs1600362	82387173	G	A	0.1881	2011	0.1472	0.0295899	6.536e-07	XRCC4	intronic
5	rs1580311	82387486	A	G	0.1881	2011	0.1472	0.0295899	6.536e-07	XRCC4	intronic
5	rs1580310	82387611	C	T	0.1881	2011	0.1472	0.0295899	6.536e-07	XRCC4	intronic
5	rs1382376	82391237	G	C	0.1881	2011	0.1472	0.0295899	6.536e-07	XRCC4	intronic
5	rs12109517	82391766	T	G	0.1881	2011	0.1472	0.0295899	6.536e-07	XRCC4	intronic
5	rs12109514	82391784	T	C	0.1881	2011	0.1472	0.0295899	6.536e-07	XRCC4	intronic
16	rs117178615	59526536	G	A	0.01079	1975	0.5477	0.110204	6.7e-07
5	rs11741703	82419258	G	T	0.2031	1988	0.1421	0.0286016	6.756e-07	XRCC4	intronic
5	rs12153441	82421000	G	A	0.2031	1988	0.1421	0.0286016	6.756e-07	XRCC4	intronic
5	rs12152891	82421036	T	C	0.2031	1988	0.1421	0.0286016	6.756e-07	XRCC4	intronic
5	rs6452507	82421356	T	C	0.2031	1988	0.1421	0.0286016	6.756e-07	XRCC4	intronic
5	rs6452508	82421365	G	A	0.2031	1988	0.1421	0.0286016	6.756e-07	XRCC4	intronic
5	rs6452519	82429248	T	C	0.203	1993	0.1418	0.0285481	6.798e-07	XRCC4	intronic
10	rs60694093	118989519	A	G	0.08266	2011	0.2096	0.0422	6.806e-07
5	rs6868416	82380139	T	G	0.1861	1998	0.1483	0.0298619	6.828e-07	XRCC4	intronic
5	rs10069402	82429595	G	T	0.2031	1994	0.1417	0.0285363	6.849e-07	XRCC4	intronic
5	rs10076271	82429694	G	A	0.2031	1994	0.1417	0.0285363	6.849e-07	XRCC4	intronic
5	rs10076274	82429727	G	A	0.2031	1994	0.1417	0.0285363	6.849e-07	XRCC4	intronic
5	rs10061521	82429755	A	G	0.2031	1994	0.1417	0.0285363	6.849e-07	XRCC4	intronic
5	rs7733151	82430474	A	C	0.2031	1994	0.1417	0.0285363	6.849e-07	XRCC4	intronic
5	rs7733354	82430678	G	A	0.2031	1994	0.1417	0.0285363	6.849e-07	XRCC4	intronic
5	rs4634330	82430782	G	A	0.2032	1994	0.1417	0.0285363	6.849e-07	XRCC4	intronic
5	rs11958314	82428748	G	A	0.2029	1984	0.1423	0.0286624	6.881e-07	XRCC4	intronic
1	rs377594	8338803	C	T	0.02177	1998	0.4059	0.0817578	6.882e-07
1	rs117108529	43015419	T	C	0.01508	2008	0.4773	0.096146	6.894e-07	CCDC30	intronic
2	rs116734230	112404461	G	C	0.01566	1990	0.4697	0.0946188	6.901e-07
10	rs363318	118982388	C	T	0.08273	2015	0.209	0.0421028	6.904e-07
10	rs363319	118982582	C	G	0.08273	2015	0.209	0.0421028	6.904e-07
10	rs363320	118983140	T	C	0.08273	2015	0.209	0.0421028	6.904e-07
10	rs363321	118985005	C	T	0.08273	2015	0.209	0.0421028	6.904e-07
10	rs2619101	118985485	G	A	0.08273	2015	0.209	0.0421028	6.904e-07
10	rs363322	118986144	A	G	0.08273	2015	0.209	0.0421028	6.904e-07
10	rs2619099	118986859	G	A	0.08273	2015	0.209	0.0421028	6.904e-07
10	rs2619098	118986928	G	A	0.08273	2015	0.209	0.0421028	6.904e-07
5	rs6867084	82457843	G	A	0.2069	2012	0.1413	0.0284652	6.907e-07	XRCC4	intronic
9	rs142852359	98323000	G	C	0.03986	2011	0.3054	0.0615248	6.911e-07
5	rs6897075	82418778	T	G	0.2032	1987	0.142	0.0286141	6.956e-07	XRCC4	intronic
5	rs10065973	82419000	G	A	0.2032	1987	0.142	0.0286141	6.956e-07	XRCC4	intronic
10	rs75497471	53622796	G	C	0.01603	1995	0.4644	0.0935828	6.961e-07	PRKG1	intronic
10	rs79036653	53623056	G	A	0.01603	1995	0.4644	0.0935828	6.961e-07	PRKG1	intronic
10	rs75785977	53623249	A	T	0.01603	1995	0.4644	0.0935828	6.961e-07	PRKG1	intronic
10	rs78984266	53623681	G	A	0.01603	1995	0.4644	0.0935828	6.961e-07	PRKG1	intronic
10	rs77090503	53623781	A	G	0.01603	1995	0.4644	0.0935828	6.961e-07	PRKG1	intronic
10	rs79701593	53624246	T	C	0.01603	1995	0.4644	0.0935828	6.961e-07	PRKG1	intronic
10	rs74547297	53624333	C	T	0.01603	1995	0.4644	0.0935828	6.961e-07	PRKG1	intronic
5	rs10075752	82426908	A	T	0.2035	1984	0.1421	0.0286394	6.988e-07	XRCC4	intronic
1	rs7524554	183933971	T	A	0.1617	2002	0.1604	0.0323298	7e-07	GLT25D2	intronic
5	rs6452512	82423342	A	G	0.2034	1982	0.1422	0.0286691	7.048e-07	XRCC4	intronic
5	rs6452514	82423446	A	C	0.2034	1982	0.1422	0.0286691	7.048e-07	XRCC4	intronic
5	rs6452515	82424312	C	A	0.2034	1982	0.1422	0.0286691	7.048e-07	XRCC4	intronic
5	rs6884543	82423758	T	A	0.2032	1980	0.1423	0.0286947	7.082e-07	XRCC4	intronic
2	rs17038417	71444108	A	G	0.01143	2015	0.5445	0.109813	7.106e-07	PAIP2B	intronic
2	rs13033146	71444928	T	A	0.01143	2015	0.5445	0.109813	7.106e-07	PAIP2B	intronic
5	rs1120477	82422881	G	C	0.2035	1981	0.1422	0.0286891	7.174e-07	XRCC4	intronic
5	rs1120478	82422891	C	T	0.2035	1981	0.1422	0.0286891	7.174e-07	XRCC4	intronic
2	rs35073357	71442753	A	G	0.01144	2013	0.5444	0.109862	7.221e-07	PAIP2B	intronic
1	rs2378793	183934680	T	C	0.1619	2009	0.1596	0.0322111	7.24e-07	GLT25D2	intronic
2	rs11693867	71441981	G	T	0.01166	2012	0.5444	0.109897	7.28e-07	PAIP2B	intronic
2	rs13028024	71438880	G	A	0.01145	2012	0.5443	0.10988	7.286e-07	PAIP2B	intronic
2	rs34807546	71439882	A	C	0.01145	2012	0.5443	0.10988	7.286e-07	PAIP2B	intronic
2	rs35226067	71440524	G	T	0.01145	2012	0.5443	0.10988	7.286e-07	PAIP2B	intronic
2	rs34913732	71441163	A	G	0.01145	2012	0.5443	0.10988	7.286e-07	PAIP2B	intronic
2	rs35963842	71441378	T	C	0.01145	2012	0.5443	0.10988	7.286e-07	PAIP2B	intronic
5	rs10043905	82428639	G	A	0.2035	1985	0.1418	0.0286313	7.322e-07	XRCC4	intronic
5	rs10038402	82428662	A	G	0.2035	1985	0.1418	0.0286313	7.322e-07	XRCC4	intronic
12	rs190642027	15096092	A	G	0.01272	2010	0.4966	0.100302	7.381e-07	ARHGDIB	intronic
14	rs1168418	38758523	C	G	0.01899	1996	0.4265	0.0861633	7.425e-07
8	rs138661166	129290612	T	C	0.02539	2015	0.3609	0.0729232	7.458e-07
8	rs147346557	129293126	T	C	0.02539	2015	0.3609	0.0729232	7.458e-07
8	rs146164401	129293885	A	C	0.02539	2015	0.3609	0.0729232	7.458e-07
8	rs150891449	129296739	A	G	0.02539	2015	0.3609	0.0729232	7.458e-07
1	rs149358	8340329	T	C	0.02201	1997	0.4025	0.0813396	7.483e-07
1	rs4651160	183941202	G	C	0.1616	2000	0.1607	0.0324859	7.546e-07	GLT25D2	intronic
5	rs3763063	82371453	G	A	0.1999	1982	0.1444	0.0292043	7.635e-07	TMEM167A	intronic
5	rs1382365	82452495	T	C	0.1986	1993	0.1397	0.0282546	7.641e-07	XRCC4	intronic
14	rs1754695	38758921	A	T	0.01876	1999	0.4263	0.086245	7.697e-07
1	rs3925148	183938883	T	C	0.1614	2015	0.159	0.0322056	7.932e-07	GLT25D2	intronic
4	rs75916274	46460628	T	C	0.0474	2015	0.2713	0.0549523	7.933e-07	GABRA2
19	rs140348076	34896742	G	C	0.02496	2000	0.3738	0.0757154	7.937e-07	PDCD2L	intronic
19	rs113990903	31092361	T	C	0.01333	2015	0.4826	0.097799	8.031e-07
19	rs726644	31092424	T	C	0.01333	2015	0.4826	0.097799	8.031e-07
19	rs12459020	31092954	G	C	0.01333	2015	0.4826	0.097799	8.031e-07
1	rs10752925	183939299	T	C	0.1615	2014	0.1589	0.0322089	8.08e-07	GLT25D2	intronic
4	rs74882776	46463385	C	A	0.04744	2013	0.2712	0.0549808	8.113e-07	GABRA2
5	rs2386238	82431085	G	A	0.2041	2004	0.1398	0.0283478	8.156e-07	XRCC4	intronic
5	rs1382364	82452496	G	T	0.1989	1994	0.1392	0.0282293	8.179e-07	XRCC4	intronic
16	rs34861637	57926569	A	C	0.0334	2004	0.3198	0.064861	8.2e-07	CNGB1	intronic
1	rs10752926	183939424	A	G	0.1617	2015	0.1587	0.0322061	8.323e-07	GLT25D2	intronic
1	rs7515190	183940314	G	C	0.1617	2015	0.1587	0.0322061	8.323e-07	GLT25D2	intronic
16	rs9938276	57927931	A	G	0.02247	1992	0.3875	0.0786549	8.368e-07	CNGB1	intronic
7	rs148298941	151130816	T	C	0.01637	1979	0.4605	0.0935328	8.505e-07
4	rs6852561	26220554	C	G	0.01362	2003	0.5027	0.102231	8.774e-07	RBPJ
10	rs76809814	53625196	A	G	0.0162	2000	0.456	0.0927896	8.908e-07	PRKG1	intronic
10	rs78816626	53625199	A	T	0.0162	2000	0.456	0.0927896	8.908e-07	PRKG1	intronic
1	rs10911473	183935353	A	G	0.1626	2008	0.1581	0.0321979	9.096e-07	GLT25D2	intronic
5	rs2386239	82431158	C	G	0.2044	2005	0.1389	0.028292	9.13e-07	XRCC4	intronic
5	rs7700253	82431329	G	A	0.2044	2005	0.1389	0.028292	9.13e-07	XRCC4	intronic
10	rs80071126	53624468	T	C	0.01623	1997	0.4559	0.0928608	9.131e-07	PRKG1	intronic
10	rs78519223	53624510	G	A	0.01623	1997	0.4559	0.0928608	9.131e-07	PRKG1	intronic
5	rs1580309	82387767	A	G	0.1885	1984	0.1468	0.0299711	9.679e-07	XRCC4	intronic
16	rs8049548	57925529	C	T	0.03362	2004	0.3166	0.0646518	9.731e-07	CNGB1	intronic
1	rs4233115	183936470	G	A	0.1622	2015	0.1575	0.0321668	9.763e-07	GLT25D2	intronic
1	rs10797924	183937280	A	G	0.1622	2015	0.1575	0.0321668	9.763e-07	GLT25D2	intronic
12	rs77070684	24392439	T	C	0.01862	2015	0.4125	0.0842622	9.809e-07
12	rs76747422	24393046	C	T	0.01864	2012	0.4123	0.0843204	1.01e-06
4	rs10026573	36913023	T	C	0.01276	2004	0.5039	0.103074	1.015e-06
12	rs76785052	24392760	T	C	0.01865	2011	0.4123	0.0843472	1.018e-06
12	rs75621786	24394865	A	G	0.01866	2010	0.4122	0.0843699	1.031e-06
12	rs187949006	15096615	A	G	0.01293	2011	0.4856	0.0994013	1.033e-06	ARHGDIB	intronic
1	rs724426	183939926	T	C	0.1624	2014	0.1571	0.0321618	1.036e-06	GLT25D2	intronic
1	rs1327136	183940085	C	T	0.1624	2014	0.1571	0.0321618	1.036e-06	GLT25D2	intronic
5	rs186804353	152683087	A	T	0.02268	1991	0.3889	0.0796195	1.037e-06
16	rs12103131	8547118	T	G	0.03939	2014	0.2935	0.0600999	1.042e-06
6	rs144779475	134363529	T	A	0.01009	1985	0.5789	0.118601	1.055e-06	SLC2A12	intronic
18	rs17090170	54047040	T	C	0.01286	1990	0.4953	0.101485	1.058e-06
12	rs17412555	24396944	T	C	0.01868	2007	0.412	0.0844235	1.06e-06
12	rs113109511	24397716	A	T	0.01869	2006	0.412	0.0844555	1.07e-06
15	rs56005007	55134440	G	A	0.01883	2015	0.4275	0.0876724	1.082e-06
15	rs1319003	55134463	A	T	0.01883	2015	0.4275	0.0876724	1.082e-06
1	rs4651158	183938304	C	A	0.1626	2005	0.1572	0.0322508	1.092e-06	GLT25D2	intronic
14	rs2772142	38773511	C	A	0.01912	2007	0.4141	0.0849842	1.101e-06
14	rs1168444	38778845	G	T	0.01912	2007	0.4141	0.0849842	1.101e-06
20	rs2248084	51525220	C	T	0.07314	1989	0.225	0.0461827	1.105e-06
10	rs76684438	53625340	A	G	0.0164	2002	0.4484	0.0920572	1.111e-06	PRKG1	intronic
5	rs76323312	82320901	C	T	0.06936	2002	0.2222	0.0456213	1.113e-06
6	rs61712011	134363477	C	A	0.01013	1979	0.5785	0.118793	1.117e-06	SLC2A12	intronic
19	rs117283122	7436780	G	A	0.01762	1985	0.4297	0.0882438	1.119e-06
5	rs78480873	82322200	A	C	0.06939	2001	0.2221	0.0456223	1.126e-06
5	rs16900113	82323140	C	T	0.06939	2001	0.2221	0.0456223	1.126e-06
19	rs78409314	7435761	A	G	0.01763	1984	0.4297	0.0882693	1.127e-06
5	rs2376845	118069568	A	G	0.0168	1977	0.4368	0.0897375	1.13e-06
16	rs7206795	57930954	T	C	0.02408	1986	0.3448	0.0708443	1.133e-06	CNGB1	intronic
5	rs79323700	82324382	G	A	0.06942	2000	0.2221	0.0456419	1.138e-06
4	rs10938436	46371423	T	A	0.04606	1976	0.2758	0.0567315	1.165e-06	GABRA2	intronic
5	rs16900111	82321826	G	A	0.06954	2003	0.2214	0.0455415	1.165e-06
8	rs78860351	52428718	G	A	0.01817	1994	0.4204	0.0865085	1.176e-06	PXDNL	intronic
5	rs9293324	82324260	A	G	0.06963	2001	0.2213	0.0455635	1.192e-06
5	rs10214342	82324563	G	A	0.06963	2001	0.2213	0.0455635	1.192e-06
10	rs17095936	118986749	C	T	0.0811	2007	0.2056	0.0423411	1.199e-06
8	rs77161425	52420369	C	T	0.01846	2009	0.4149	0.0854702	1.208e-06	PXDNL	intronic
8	rs77625020	52422189	G	A	0.01846	2009	0.4149	0.0854702	1.208e-06	PXDNL	intronic
16	rs9921797	8554804	T	G	0.03969	2009	0.2921	0.0601833	1.213e-06
16	rs35176541	57926673	G	C	0.03379	2007	0.3124	0.0644111	1.234e-06	CNGB1	intronic
2	rs13012800	71436091	G	C	0.01186	2012	0.5273	0.108748	1.242e-06	PAIP2B	intronic
16	rs28683790	8543485	A	G	0.03957	2015	0.2905	0.0599371	1.255e-06
16	rs28394353	8543524	T	C	0.03957	2015	0.2905	0.0599371	1.255e-06
16	rs13332098	8543947	C	G	0.03957	2015	0.2905	0.0599371	1.255e-06
16	rs28577114	8545076	G	A	0.03957	2015	0.2905	0.0599371	1.255e-06
16	rs12102842	8545110	T	C	0.03957	2015	0.2905	0.0599371	1.255e-06
16	rs12102843	8545146	T	C	0.03957	2015	0.2905	0.0599371	1.255e-06
16	rs28640209	8545266	A	C	0.03957	2015	0.2905	0.0599371	1.255e-06
16	rs28481390	8545327	T	C	0.03957	2015	0.2905	0.0599371	1.255e-06
16	rs113335673	8545822	G	A	0.03957	2015	0.2905	0.0599371	1.255e-06
16	rs113862221	8545979	T	A	0.03957	2015	0.2905	0.0599371	1.255e-06
16	rs62018637	8546650	C	T	0.03957	2015	0.2905	0.0599371	1.255e-06
16	rs12103127	8547080	A	G	0.03959	2015	0.2905	0.0599371	1.255e-06
16	rs12103142	8547346	A	G	0.03959	2015	0.2905	0.0599371	1.255e-06
16	rs28720019	8547699	C	T	0.03959	2015	0.2905	0.0599371	1.255e-06
16	rs62018656	8548505	C	A	0.03959	2015	0.2905	0.0599371	1.255e-06
16	rs62018659	8549017	C	A	0.03959	2015	0.2905	0.0599371	1.255e-06
16	rs77174366	8549450	T	A	0.03959	2015	0.2905	0.0599371	1.255e-06
16	rs12102575	8551634	G	T	0.03978	2015	0.2905	0.0599371	1.255e-06
16	rs12102436	8551685	C	A	0.03978	2015	0.2905	0.0599371	1.255e-06
16	rs12102978	8551693	T	C	0.03978	2015	0.2905	0.0599371	1.255e-06
16	rs12102952	8551761	A	G	0.03978	2015	0.2905	0.0599371	1.255e-06
16	rs112912330	8546045	C	T	0.03959	2014	0.2905	0.0599488	1.261e-06
16	rs112513347	8546070	G	A	0.03959	2014	0.2905	0.0599488	1.261e-06
16	rs9931564	8536485	G	A	0.0398	2014	0.2897	0.0597914	1.265e-06
16	rs28639595	8548018	T	C	0.03969	1998	0.2924	0.0603487	1.265e-06
21	rs151075479	21522172	T	C	0.01399	2012	0.47	0.0970037	1.265e-06
16	rs9935802	8552203	C	G	0.0398	2014	0.2904	0.0599379	1.266e-06
16	rs12102632	8546957	G	T	0.0396	2014	0.2904	0.0599495	1.272e-06
16	rs28580871	8543364	T	C	0.03959	2014	0.2904	0.0599533	1.274e-06
16	rs9923401	8537534	C	G	0.0396	2013	0.2904	0.059961	1.278e-06
16	rs80193311	8539666	T	A	0.0396	2013	0.2904	0.059961	1.278e-06
16	rs58652554	8540372	A	C	0.0396	2013	0.2904	0.059961	1.278e-06
16	rs115377494	8540549	C	G	0.0396	2013	0.2904	0.059961	1.278e-06
16	rs7204579	8540575	C	T	0.0396	2013	0.2904	0.059961	1.278e-06
16	rs80304789	8540859	T	G	0.0396	2013	0.2904	0.059961	1.278e-06
16	rs74379696	8541089	G	C	0.0396	2013	0.2904	0.059961	1.278e-06
16	rs76093382	8541182	T	C	0.0396	2013	0.2904	0.059961	1.278e-06
16	rs79920647	8541245	T	C	0.0396	2013	0.2904	0.059961	1.278e-06
16	rs79876015	8541485	T	C	0.0396	2013	0.2904	0.059961	1.278e-06
16	rs74401936	8541577	A	G	0.0396	2013	0.2904	0.059961	1.278e-06
16	rs74538853	8541620	A	G	0.0396	2013	0.2904	0.059961	1.278e-06
16	rs112719083	8541670	T	C	0.0396	2013	0.2904	0.059961	1.278e-06
16	rs79618979	8541691	G	T	0.0396	2013	0.2904	0.059961	1.278e-06
16	rs79696793	8541714	C	A	0.0396	2013	0.2904	0.059961	1.278e-06
16	rs13335707	8542148	G	A	0.0396	2013	0.2904	0.059961	1.278e-06
16	rs74748598	8543048	G	A	0.0396	2013	0.2904	0.059961	1.278e-06
16	rs75698883	8543238	T	A	0.0396	2013	0.2904	0.059961	1.278e-06
1	rs75662035	246838114	A	G	0.06559	2015	0.2213	0.0456993	1.282e-06
6	rs4711410	35214171	C	G	0.03814	2012	0.3	0.0619611	1.287e-06	SCUBE3	intronic
8	rs77761854	52423110	A	G	0.01832	2001	0.4147	0.0856617	1.291e-06	PXDNL	intronic
6	rs188056869	55338973	A	G	0.01775	1992	0.4505	0.0930656	1.294e-06	HMGCLL1	intronic
16	rs74010028	8539721	C	G	0.03962	2012	0.2903	0.0599748	1.296e-06
3	rs62260193	75557792	T	C	0.01086	2004	0.5505	0.113763	1.305e-06
10	rs150304092	88243103	T	C	0.01076	1983	0.5869	0.121598	1.389e-06	WAPAL	intronic
1	rs7354842	230948708	C	T	0.0811	2001	0.2093	0.0433718	1.395e-06
16	rs4786248	8546496	G	T	0.04001	2015	0.2885	0.0597856	1.396e-06
16	rs4786249	8546503	G	A	0.0402	2015	0.2885	0.0597856	1.396e-06
16	rs4787231	8546630	T	C	0.04001	2015	0.2885	0.0597856	1.396e-06
16	rs74571661	8547317	A	G	0.04003	2015	0.2885	0.0597856	1.396e-06
16	rs28695404	8547853	A	G	0.04003	2015	0.2885	0.0597856	1.396e-06
16	rs28558810	8547986	T	C	0.04003	2015	0.2885	0.0597856	1.396e-06
16	rs28531736	8548067	C	T	0.04003	2015	0.2885	0.0597856	1.396e-06
16	rs9652648	8548150	A	G	0.04003	2015	0.2885	0.0597856	1.396e-06
16	rs74010047	8548571	T	C	0.04003	2015	0.2885	0.0597856	1.396e-06
16	rs74010048	8548602	G	A	0.04003	2015	0.2885	0.0597856	1.396e-06
16	rs74010049	8548610	G	A	0.04003	2015	0.2885	0.0597856	1.396e-06
16	rs74010050	8548639	T	C	0.04003	2015	0.2885	0.0597856	1.396e-06
16	rs9652653	8549612	A	G	0.04003	2015	0.2885	0.0597856	1.396e-06
16	rs9928239	8549812	G	C	0.04003	2015	0.2885	0.0597856	1.396e-06
16	rs9921138	8550493	T	A	0.04003	2015	0.2885	0.0597856	1.396e-06
16	rs28650778	8551390	G	C	0.04022	2015	0.2885	0.0597856	1.396e-06
16	rs12102422	8551427	G	A	0.04022	2015	0.2885	0.0597856	1.396e-06
16	rs4786250	8551841	C	G	0.04022	2015	0.2885	0.0597856	1.396e-06
16	rs4787234	8551952	T	C	0.04022	2015	0.2885	0.0597856	1.396e-06
1	rs76671832	230947982	G	T	0.08113	2000	0.2093	0.0433871	1.407e-06
16	rs61596236	8552060	A	G	0.04024	2014	0.2884	0.0597878	1.409e-06
16	rs9936341	8552114	G	C	0.04024	2014	0.2884	0.0597878	1.409e-06
16	rs9926534	8552243	C	A	0.04024	2014	0.2884	0.0597878	1.409e-06
16	rs9928705	8552257	A	T	0.04024	2014	0.2884	0.0597878	1.409e-06
16	rs28647461	8551004	T	C	0.04006	2014	0.2884	0.0597913	1.411e-06
16	rs9938994	8550012	G	A	0.04004	2014	0.2884	0.0598	1.416e-06
16	rs9923202	8550412	G	T	0.04004	2014	0.2884	0.0598	1.416e-06
16	rs55692205	8550612	G	T	0.04004	2014	0.2884	0.0598	1.416e-06
7	rs117091308	151126840	G	A	0.01662	1976	0.4439	0.0920565	1.421e-06
6	rs118173262	35243836	T	C	0.02835	2003	0.3375	0.0699952	1.423e-06	ZNF76	intronic
3	rs73005652	145538920	C	A	0.09165	1992	0.1937	0.0401779	1.428e-06
16	rs74007710	8536726	C	G	0.04039	2005	0.288	0.0597379	1.428e-06
16	rs7202880	8544661	C	A	0.04004	2013	0.2883	0.0598002	1.428e-06
16	rs9936512	8552349	T	C	0.04025	2013	0.2883	0.0598002	1.428e-06
16	rs9935981	8552429	A	G	0.04025	2013	0.2883	0.0598002	1.428e-06
14	rs1168441	38776148	C	T	0.01934	2007	0.4072	0.0844994	1.443e-06
16	rs9929339	8552951	C	T	0.04004	2012	0.2882	0.0598053	1.443e-06
16	rs9939405	8553328	T	C	0.04004	2012	0.2882	0.0598053	1.443e-06
16	rs9929778	8553599	G	A	0.04004	2012	0.2882	0.0598053	1.443e-06
6	rs185863887	55322762	G	C	0.01796	1992	0.4446	0.0922683	1.446e-06	HMGCLL1	intronic
16	rs9936322	8552763	A	G	0.04029	2011	0.2883	0.059838	1.45e-06
14	rs1168429	38767568	C	G	0.01935	2006	0.4072	0.0845259	1.454e-06
16	rs13336903	8542531	C	T	0.04008	2011	0.2883	0.0598449	1.454e-06
1	rs76211707	230949970	G	A	0.08128	2002	0.2086	0.0433095	1.461e-06
16	rs9938690	8535598	A	C	0.04022	2014	0.2857	0.0593521	1.482e-06
16	rs74007709	8535806	G	C	0.04022	2014	0.2857	0.0593521	1.482e-06
7	rs142657763	53949525	T	A	0.01405	2000	0.4579	0.0951915	1.507e-06
16	rs117477387	8534927	C	G	0.04025	2012	0.2856	0.059384	1.514e-06
5	rs76184471	82325547	G	T	0.07006	2000	0.2178	0.0452927	1.519e-06
16	rs9921077	8536374	A	C	0.03999	2015	0.2867	0.0596209	1.519e-06
16	rs9921110	8536456	T	C	0.03999	2015	0.2867	0.0596209	1.519e-06
16	rs9921285	8536629	G	C	0.03999	2015	0.2867	0.0596209	1.519e-06
13	rs142478740	72145987	C	G	0.02931	1992	0.3455	0.0718585	1.524e-06	DACH1	intronic
5	rs2043048	117946207	A	G	0.01735	2015	0.4132	0.0859647	1.535e-06
7	rs113794856	147431778	A	C	0.04078	2008	0.288	0.0599351	1.546e-06
3	rs79466891	149053135	C	T	0.03872	2015	0.2806	0.0583983	1.548e-06
8	rs139350789	52409527	A	G	0.0177	1998	0.394	0.0820276	1.561e-06	PXDNL	intronic
2	rs149141883	188028867	C	A	0.01742	1989	0.4275	0.0890469	1.58e-06
5	rs73134191	82325639	C	T	0.0703	2000	0.2169	0.0452115	1.607e-06
5	rs143785881	82314148	T	C	0.06976	2003	0.2175	0.0453378	1.608e-06
5	rs74731464	82315694	C	T	0.06976	2003	0.2175	0.0453378	1.608e-06
5	rs74714669	82316690	T	G	0.06976	2003	0.2175	0.0453378	1.608e-06
5	rs73134175	82316739	T	C	0.06979	2003	0.2175	0.0453378	1.608e-06
3	rs9882983	145543278	T	G	0.09235	1987	0.1926	0.0401588	1.619e-06
16	rs9933436	8536143	C	T	0.0402	2015	0.2852	0.0594744	1.624e-06
7	rs10499651	47137770	A	G	0.04126	2015	0.2805	0.0585063	1.632e-06
16	rs28402809	8550977	A	G	0.04027	2013	0.2859	0.0596418	1.638e-06
3	rs75394267	1529251	G	A	0.02091	1979	0.4114	0.0858334	1.643e-06
5	rs10037501	82434541	C	A	0.2249	2002	0.1337	0.0279264	1.688e-06	XRCC4	intronic
5	rs16900102	82308242	T	C	0.06988	2006	0.2165	0.0452346	1.7e-06
5	rs77911401	82308653	G	A	0.06988	2006	0.2165	0.0452346	1.7e-06
5	rs16900103	82308777	G	C	0.06988	2006	0.2165	0.0452346	1.7e-06
5	rs74957111	82311773	C	A	0.06991	2005	0.2165	0.0452546	1.718e-06
5	rs75174965	82311896	G	A	0.06991	2005	0.2165	0.0452546	1.718e-06
5	rs73134163	82311971	C	A	0.06991	2005	0.2165	0.0452546	1.718e-06
5	rs28368189	82315340	G	A	0.06997	2004	0.2165	0.045259	1.722e-06
2	rs116601390	112395450	C	A	0.01671	1992	0.4392	0.0918564	1.741e-06
19	rs12461628	31097739	T	C	0.01403	1978	0.4657	0.0974502	1.763e-06
19	rs12461629	31097750	T	C	0.01403	1978	0.4657	0.0974502	1.763e-06
2	rs12986792	71457449	G	A	0.01264	1993	0.5109	0.106937	1.774e-06
5	rs2889483	118076654	G	A	0.01749	1973	0.416	0.0870977	1.786e-06
1	rs74482538	43058022	G	A	0.01589	2012	0.4482	0.0938416	1.787e-06	CCDC30	intronic
18	rs80276907	60772875	A	G	0.01903	1995	0.4095	0.0857771	1.806e-06
5	rs6452537	82561978	T	C	0.165	1999	0.1499	0.031439	1.861e-06	XRCC4	intronic
15	rs72734125	55126216	A	G	0.01926	2015	0.4125	0.0865541	1.881e-06
15	rs12903549	55128833	A	G	0.01926	2014	0.4126	0.0865906	1.889e-06
15	rs17818831	55129486	T	C	0.01926	2014	0.4126	0.0865906	1.889e-06
15	rs17818843	55131341	T	G	0.01926	2014	0.4126	0.0865906	1.889e-06
15	rs1989005	55126373	T	C	0.01926	2014	0.4125	0.0865812	1.895e-06
15	rs1988203	55126489	C	G	0.01926	2014	0.4125	0.0865812	1.895e-06
15	rs17237975	55125813	G	A	0.01927	2013	0.4124	0.0866007	1.916e-06
5	rs10045771	82560873	G	A	0.1652	2000	0.1496	0.0314155	1.917e-06	XRCC4	intronic
5	rs717938	82564816	A	G	0.1652	2000	0.1496	0.0314155	1.917e-06	XRCC4	intronic
5	rs74873300	61142199	A	G	0.01226	1986	0.5002	0.105059	1.925e-06
5	rs16900100	82306465	T	C	0.07009	2006	0.2151	0.0451852	1.932e-06
5	rs17144308	117937971	A	G	0.01802	2010	0.4045	0.084981	1.937e-06
6	rs3734252	35173757	A	G	0.03872	2015	0.292	0.0613833	1.965e-06
18	rs12960301	60730426	T	A	0.01936	2002	0.4047	0.0850766	1.966e-06
1	rs7367481	246847582	A	C	0.06266	1979	0.2226	0.0468104	1.981e-06
6	rs13194237	38679052	A	G	0.03201	2011	0.3098	0.0651727	1.999e-06
1	rs7367735	246847562	T	C	0.06266	1978	0.2226	0.0468294	2e-06
12	rs116803307	15102100	G	T	0.01335	2011	0.4647	0.0977736	2.006e-06	ARHGDIB	intronic
12	rs112467915	15102724	A	G	0.01335	2011	0.4647	0.0977736	2.006e-06	ARHGDIB	intronic
12	rs113967091	15102830	A	G	0.01335	2011	0.4647	0.0977736	2.006e-06	ARHGDIB	intronic
12	rs2302746	15103726	A	G	0.01335	2011	0.4647	0.0977736	2.006e-06	ARHGDIB	intronic
12	rs2302747	15103826	C	A	0.01335	2011	0.4647	0.0977736	2.006e-06	ARHGDIB	intronic
12	rs16910399	15104455	A	G	0.01335	2011	0.4647	0.0977736	2.006e-06	ARHGDIB	intronic
1	rs6541337	230950190	T	G	0.08213	2008	0.2044	0.0430124	2.013e-06
16	rs13330424	8542446	T	G	0.04168	1984	0.2789	0.0587327	2.048e-06
6	rs35620314	54753007	C	T	0.0187	2007	0.3974	0.0837666	2.094e-06	FAM83B	intronic
3	rs28843474	145552728	G	A	0.09419	1996	0.1876	0.0395524	2.105e-06
3	rs9870263	145553530	T	A	0.09419	1996	0.1876	0.0395524	2.105e-06
2	rs117364590	88495803	G	C	0.02185	2011	0.4077	0.0860398	2.153e-06
20	rs2247388	51519240	C	T	0.07697	2011	0.211	0.0445315	2.156e-06
20	rs2145259	51519566	T	C	0.07697	2011	0.211	0.0445315	2.156e-06
20	rs2263787	51520548	T	C	0.07697	2011	0.211	0.0445315	2.156e-06
20	rs2247515	51520634	T	C	0.07697	2011	0.211	0.0445315	2.156e-06
20	rs1923115	51521438	T	G	0.07697	2011	0.211	0.0445315	2.156e-06
3	rs13319266	145554384	T	C	0.09436	1997	0.1871	0.0394944	2.165e-06
5	rs7703318	82414053	T	A	0.1858	1994	0.1412	0.0298126	2.177e-06	XRCC4	intronic
3	rs9845869	145596727	T	C	0.09492	2012	0.186	0.0393286	2.252e-06
3	rs9869855	145596997	A	T	0.09492	2012	0.186	0.0393286	2.252e-06
3	rs16857404	145556384	G	A	0.09454	1998	0.1863	0.0394584	2.342e-06
21	rs79304631	21537053	G	A	0.01439	2015	0.45	0.0954245	2.408e-06
18	rs17090124	53958409	G	A	0.01397	2015	0.4557	0.0966609	2.424e-06
18	rs114722778	53967995	A	G	0.01397	2015	0.4557	0.0966609	2.424e-06
19	rs2903475	31106920	C	T	0.01926	2015	0.3957	0.0839459	2.432e-06
19	rs4511648	31107012	T	C	0.01926	2015	0.3957	0.0839459	2.432e-06
22	rs138636949	25614890	T	C	0.01186	1980	0.5137	0.108983	2.434e-06
22	rs117838020	25615072	T	C	0.01186	1980	0.5137	0.108983	2.434e-06
5	rs11740642	162473567	A	G	0.01002	2000	0.5599	0.118787	2.435e-06
18	rs79270191	53981992	T	A	0.01397	2014	0.4557	0.0966884	2.44e-06
18	rs77229407	53993042	A	T	0.01397	2014	0.4557	0.0966884	2.44e-06
18	rs79795708	53993526	T	C	0.01397	2014	0.4557	0.0966884	2.44e-06
22	rs145425428	25615208	C	T	0.01186	1979	0.5138	0.109027	2.446e-06
22	rs142414569	25615304	G	C	0.01186	1979	0.5138	0.109027	2.446e-06
22	rs141145277	25615867	A	G	0.01186	1979	0.5138	0.109027	2.446e-06	CRYBB2	intronic
22	rs114907851	25616000	C	T	0.01186	1979	0.5138	0.109027	2.446e-06	CRYBB2	intronic
3	rs9831342	145558615	T	C	0.09471	1999	0.1857	0.0394225	2.471e-06
19	rs10404908	31106144	G	A	0.01927	2013	0.3956	0.0839839	2.472e-06
19	rs732876	31100328	G	A	0.01927	2013	0.3956	0.0839883	2.475e-06
16	rs12102564	8551457	C	T	0.04042	1993	0.2797	0.0593852	2.478e-06
4	rs140573477	26546057	G	A	0.02127	2004	0.3873	0.0822491	2.491e-06
8	rs75137160	129280228	T	C	0.02402	1986	0.3595	0.0763928	2.527e-06
8	rs80261090	129280120	A	C	0.02403	1985	0.3595	0.0764137	2.543e-06
6	rs239851	54760798	C	T	0.01868	2009	0.3898	0.083046	2.682e-06	FAM83B	intronic
6	rs76170804	54800814	C	T	0.01786	2006	0.3926	0.0836466	2.685e-06	FAM83B	intronic
20	rs6063203	46684516	C	G	0.05172	1976	0.2477	0.0527916	2.705e-06
8	rs75058786	52417606	A	T	0.01904	2015	0.3934	0.0838456	2.706e-06	PXDNL	intronic
5	rs6864383	82556976	A	G	0.1643	1999	0.1479	0.0315251	2.712e-06	XRCC4	intronic
5	rs67200965	82557269	C	A	0.1643	1999	0.1479	0.0315251	2.712e-06	XRCC4	intronic
5	rs6864659	82557380	C	A	0.1643	1999	0.1479	0.0315251	2.712e-06	XRCC4	intronic
20	rs79011211	46671635	G	A	0.05135	1993	0.2461	0.0524649	2.722e-06
20	rs75214593	46672590	G	A	0.05135	1993	0.2461	0.0524649	2.722e-06
20	rs4142439	46675163	A	G	0.05135	1993	0.2461	0.0524649	2.722e-06
20	rs78878186	46677232	A	C	0.05154	1993	0.2461	0.0524649	2.722e-06
20	rs2244082	51513893	T	A	0.07787	2015	0.2076	0.044258	2.723e-06
20	rs1923114	51514872	T	G	0.07787	2015	0.2076	0.044258	2.723e-06
20	rs1329835	51516538	T	G	0.07787	2015	0.2076	0.044258	2.723e-06
20	rs2247176	51517817	C	T	0.07787	2015	0.2076	0.044258	2.723e-06
20	rs1329837	51518892	G	A	0.07787	2015	0.2076	0.044258	2.723e-06
20	rs2247273	51518982	C	T	0.07787	2015	0.2076	0.044258	2.723e-06
20	rs1126372	51522171	C	T	0.07787	2015	0.2076	0.044258	2.723e-06
20	rs2426450	51523251	T	G	0.07787	2015	0.2076	0.044258	2.723e-06
20	rs2247963	51524548	C	A	0.07787	2015	0.2076	0.044258	2.723e-06
20	rs2247974	51524816	G	C	0.07787	2015	0.2076	0.044258	2.723e-06
4	rs77345314	168764732	A	G	0.01633	2010	0.4406	0.0939759	2.753e-06
2	rs117844918	88493654	T	A	0.02185	2012	0.401	0.0855377	2.759e-06
3	rs9830973	145588303	A	G	0.09568	2014	0.1825	0.0389409	2.778e-06
3	rs7626323	145592704	G	A	0.09568	2014	0.1825	0.0389409	2.778e-06
3	rs9845726	145596637	T	C	0.09568	2014	0.1825	0.0389409	2.778e-06
3	rs9883353	145596721	G	A	0.09568	2014	0.1825	0.0389409	2.778e-06
5	rs11167689	153985320	A	C	0.08316	2015	0.2005	0.0427871	2.786e-06
8	rs112178072	118716162	G	A	0.01915	1983	0.4149	0.0885819	2.816e-06
20	rs74275301	46669668	T	C	0.05135	1993	0.2456	0.0524482	2.831e-06
7	rs58220949	93489344	A	G	0.05904	2015	0.2309	0.0493219	2.848e-06	GNGT1
5	rs9327076	117968107	C	T	0.01715	1989	0.4126	0.0882149	2.908e-06
18	rs138849570	53960950	T	A	0.01251	2011	0.476	0.101773	2.91e-06
5	rs6452533	82517732	A	G	0.1661	2003	0.1461	0.0312394	2.914e-06	XRCC4	intronic
6	rs56768988	11255657	G	A	0.07575	2015	0.2061	0.0440713	2.918e-06
2	rs113927166	112399511	C	T	0.01762	1988	0.421	0.0900689	2.951e-06
8	rs113740587	141468219	A	T	0.02227	2009	0.3542	0.0757945	2.966e-06	TRAPPC9	intronic
3	rs7634197	145583160	T	C	0.09579	2004	0.1828	0.0391262	2.982e-06
17	rs16950544	14770831	G	A	0.02064	1983	0.3946	0.0844795	2.998e-06
3	rs10935588	145599439	T	C	0.09585	2015	0.1817	0.0389045	3.006e-06
5	rs1508789	82515010	C	T	0.1664	2008	0.1456	0.0311759	3.008e-06	XRCC4	intronic
5	rs6894172	82516446	G	T	0.1664	2008	0.1456	0.0311759	3.008e-06	XRCC4	intronic
5	rs7715771	82521868	T	A	0.1664	2008	0.1456	0.0311759	3.008e-06	XRCC4	intronic
10	rs7095967	53625704	C	T	0.01722	2006	0.4177	0.089442	3.011e-06	PRKG1	intronic
10	rs7073949	53625750	A	G	0.01763	2006	0.4177	0.089442	3.011e-06	PRKG1	intronic
8	rs7009550	141469303	A	C	0.02255	2002	0.3546	0.0759414	3.021e-06
17	rs117493938	14772475	T	C	0.02065	1982	0.3946	0.0845091	3.022e-06
17	rs8073407	80671141	C	T	0.04047	1990	0.2785	0.0596499	3.028e-06
6	rs6929808	134367995	G	A	0.01194	1999	0.5143	0.110162	3.033e-06	SLC2A12	intronic
9	rs78264161	74065940	A	T	0.08993	1983	0.1924	0.0412153	3.039e-06
6	rs6569923	134371199	A	G	0.01195	1998	0.5142	0.110182	3.059e-06	SLC2A12	intronic
6	rs57089909	134372730	G	C	0.01195	1998	0.5142	0.110182	3.059e-06	SLC2A12	intronic
6	rs6926077	134375980	A	T	0.01195	1998	0.5142	0.110182	3.059e-06
6	rs6916205	134378252	T	G	0.01174	1998	0.5142	0.110182	3.059e-06
3	rs183058664	21538096	A	T	0.01	2003	0.5473	0.117339	3.097e-06	ZNF385D	intronic
5	rs73047324	8316749	C	T	0.06472	1994	0.2292	0.0491464	3.107e-06
18	rs6566589	53960622	T	A	0.01444	2008	0.4415	0.0947052	3.134e-06
11	rs7123272	95713024	A	G	0.03407	2015	0.2942	0.0631462	3.177e-06	MAML2	synonymous
3	rs57827179	145560585	T	C	0.09527	2000	0.1827	0.0392185	3.185e-06
3	rs73005683	145560881	T	C	0.09527	2000	0.1827	0.0392185	3.185e-06
11	rs7114741	95710993	T	G	0.03408	2014	0.2941	0.0631579	3.215e-06	MAML2
4	rs28538297	168624676	C	T	0.01645	1996	0.4429	0.0951231	3.223e-06
4	rs10026049	168625857	G	A	0.01645	1996	0.4429	0.0951231	3.223e-06
15	rs17818837	55131283	A	G	0.02023	2002	0.3925	0.0843043	3.228e-06
3	rs9843691	145548471	G	A	0.09523	2002	0.1822	0.0391355	3.23e-06
18	rs78467162	53994256	A	G	0.01418	2015	0.4463	0.0958809	3.244e-06
18	rs75185257	53994982	T	C	0.01418	2015	0.4463	0.0958809	3.244e-06
18	rs17090145	53995064	A	T	0.01418	2015	0.4463	0.0958809	3.244e-06
18	rs17090146	53995482	A	G	0.01418	2015	0.4463	0.0958809	3.244e-06
18	rs116579747	53997303	G	C	0.01418	2015	0.4463	0.0958809	3.244e-06
18	rs17090147	53997762	T	C	0.01418	2015	0.4463	0.0958809	3.244e-06
18	rs17090148	53998554	G	A	0.01418	2015	0.4463	0.0958809	3.244e-06
18	rs17090149	53999416	A	G	0.01418	2015	0.4463	0.0958809	3.244e-06
18	rs76756654	53999501	A	G	0.01418	2015	0.4463	0.0958809	3.244e-06
18	rs11876743	54000489	C	T	0.01418	2015	0.4463	0.0958809	3.244e-06
18	rs76221896	54001689	C	T	0.01418	2015	0.4463	0.0958809	3.244e-06
18	rs78376893	54002254	C	A	0.01418	2015	0.4463	0.0958809	3.244e-06
18	rs76188102	54002880	T	C	0.01418	2015	0.4463	0.0958809	3.244e-06
18	rs74789251	54003218	C	T	0.01418	2015	0.4463	0.0958809	3.244e-06
18	rs140877758	54003429	T	C	0.01418	2015	0.4463	0.0958809	3.244e-06
18	rs77451403	54004331	A	G	0.01418	2015	0.4463	0.0958809	3.244e-06
18	rs17090151	54005292	T	C	0.01418	2015	0.4463	0.0958809	3.244e-06
18	rs11875854	54006460	A	T	0.01418	2015	0.4463	0.0958809	3.244e-06
11	rs74393839	95713175	T	C	0.03411	2013	0.294	0.063165	3.248e-06	MAML2	intronic
12	rs1861696	15112916	A	G	0.01323	1999	0.4611	0.0990726	3.253e-06	ARHGDIB	intronic
4	rs13435383	168624085	G	A	0.01666	1995	0.4428	0.0951458	3.257e-06
5	rs75100639	8320858	A	C	0.06467	1990	0.2289	0.0491858	3.259e-06
18	rs11874455	54012225	T	C	0.01418	2014	0.4462	0.0958933	3.27e-06
18	rs17090155	54016264	C	G	0.01418	2014	0.4462	0.0958933	3.27e-06
18	rs10513890	54017780	C	T	0.01418	2014	0.4462	0.0958933	3.27e-06
18	rs77472098	54018563	C	T	0.01418	2014	0.4462	0.0958933	3.27e-06
18	rs11876956	54020982	A	C	0.01418	2014	0.4462	0.0958933	3.27e-06
18	rs11876957	54020983	A	C	0.01418	2014	0.4462	0.0958933	3.27e-06
18	rs143463350	54021654	G	T	0.01418	2014	0.4462	0.0958933	3.27e-06
18	rs11876390	54023069	A	T	0.01418	2014	0.4462	0.0958933	3.27e-06
18	rs11873370	54023465	A	C	0.01418	2014	0.4462	0.0958933	3.27e-06
18	rs76142679	54027112	A	G	0.01418	2014	0.4462	0.0958933	3.27e-06
18	rs74747872	54028072	T	C	0.01418	2014	0.4462	0.0958933	3.27e-06
18	rs150957693	54028616	C	G	0.01418	2014	0.4462	0.0958933	3.27e-06
18	rs11877706	54029387	C	T	0.01418	2014	0.4462	0.0958933	3.27e-06
18	rs77522508	54031097	T	C	0.01418	2014	0.4462	0.0958933	3.27e-06
18	rs11876434	54032241	T	C	0.01418	2014	0.4462	0.0958933	3.27e-06
18	rs11877172	54033386	T	G	0.01418	2014	0.4462	0.0958933	3.27e-06
18	rs11872612	54038070	C	T	0.01418	2014	0.4462	0.0958933	3.27e-06
18	rs17090165	54041562	G	T	0.01418	2014	0.4462	0.0958933	3.27e-06
18	rs77117519	54042400	C	T	0.01418	2014	0.4462	0.0958933	3.27e-06
18	rs17090166	54042527	T	C	0.01418	2014	0.4462	0.0958933	3.27e-06
5	rs16900097	82302579	C	T	0.07119	2012	0.2082	0.0447572	3.291e-06
18	rs11873649	54004999	T	A	0.01419	2012	0.4462	0.0959463	3.311e-06
2	rs187751187	187953522	G	A	0.01824	1993	0.4054	0.0871742	3.312e-06
20	rs73297085	20953426	G	C	0.02679	1988	0.3471	0.0746528	3.327e-06
5	rs79488335	82299412	T	A	0.07122	2011	0.2082	0.0447817	3.332e-06
4	rs73245734	26220058	T	C	0.0146	2015	0.4546	0.0977838	3.335e-06	RBPJ
7	rs851698	147488221	C	T	0.03933	2007	0.2784	0.0598866	3.339e-06	CNTNAP2	intronic
11	rs140267804	97855325	T	C	0.0107	1993	0.5435	0.116937	3.355e-06
20	rs1923113	51514621	A	G	0.07829	2015	0.2044	0.0439848	3.367e-06
8	rs78465553	140243263	T	C	0.02708	2015	0.3279	0.0705867	3.395e-06
2	rs55877608	112419945	T	G	0.01743	1983	0.4188	0.0901582	3.398e-06
19	rs8100029	7448832	G	A	0.03512	2015	0.296	0.063723	3.399e-06
5	rs76570511	82328588	T	C	0.07216	2001	0.207	0.0445729	3.416e-06
17	rs8065410	80671157	C	G	0.04042	1994	0.276	0.0594321	3.418e-06
17	rs8068920	80671160	T	A	0.04042	1994	0.276	0.0594321	3.418e-06
4	rs147565580	151555592	C	T	0.0247	2004	0.3434	0.0739695	3.443e-06	LRBA	intronic
10	rs111348702	29029362	A	G	0.04302	1989	0.2719	0.0586363	3.534e-06
6	rs75014852	37411902	C	T	0.01655	1984	0.4201	0.0905996	3.537e-06	FTSJD2	synonymous
5	rs75836477	82327780	C	A	0.07234	2002	0.2063	0.0445028	3.558e-06
5	rs75275610	82329013	T	C	0.07234	2002	0.2063	0.0445028	3.558e-06
5	rs77663806	8324851	C	T	0.06519	2001	0.2255	0.0487061	3.66e-06
1	rs11185184	108385886	A	G	0.0163	1997	0.4332	0.0935926	3.682e-06	VAV3	intronic
2	rs11883827	112400961	G	A	0.01783	1988	0.4137	0.0893883	3.69e-06
3	rs9843362	145635861	A	G	0.09601	2007	0.1815	0.0392206	3.698e-06
3	rs9843368	145635873	C	G	0.09601	2007	0.1815	0.0392206	3.698e-06
5	rs10036970	8326554	C	A	0.06522	2001	0.2254	0.0487088	3.701e-06
11	rs7123133	95712897	T	G	0.03428	2015	0.2913	0.0629528	3.705e-06	MAML2	missense
5	rs16900118	82329574	C	A	0.07252	2003	0.2056	0.0444418	3.723e-06
9	rs148893032	25512560	A	G	0.02476	1979	0.3682	0.0795898	3.724e-06
5	rs113831594	8327228	T	C	0.06525	2000	0.2254	0.0487229	3.725e-06
2	rs77325393	112412056	G	A	0.01763	1987	0.4137	0.0894272	3.726e-06
3	rs10222562	145638890	A	G	0.09556	1997	0.1825	0.039451	3.728e-06
15	rs8025011	55125380	T	G	0.01989	2015	0.3933	0.0850246	3.733e-06
3	rs150654807	145636731	A	C	0.09609	2005	0.1815	0.0392507	3.762e-06
2	rs35126431	112408123	C	T	0.01762	1989	0.4134	0.0894115	3.772e-06
5	rs1872066	82542389	T	G	0.1655	1989	0.1459	0.0315602	3.784e-06	XRCC4	intronic
3	rs16857450	145582270	A	G	0.09662	1996	0.1804	0.0390374	3.815e-06
2	rs6737547	112393868	C	T	0.01787	1983	0.4135	0.0895007	3.836e-06
7	rs73472887	147443837	G	A	0.05312	2007	0.244	0.052821	3.849e-06	CNTNAP2	intronic
3	rs10222656	145638895	A	T	0.09616	1999	0.1817	0.0393567	3.898e-06
7	rs75263336	147427198	A	G	0.04235	2013	0.2703	0.0585531	3.906e-06	CNTNAP2	intronic
5	rs73134195	82329766	A	G	0.0727	2004	0.2047	0.0443645	3.949e-06
3	rs73009533	145643231	A	G	0.09633	2000	0.1814	0.0393152	3.95e-06
3	rs73865151	145644286	T	C	0.09633	2000	0.1814	0.0393152	3.95e-06
3	rs59206818	145644586	T	C	0.09633	2000	0.1814	0.0393152	3.95e-06
6	rs74721526	38658982	T	C	0.04193	2014	0.2678	0.0580481	3.961e-06	GLO1	intronic
6	rs73414402	38664627	A	G	0.04193	2014	0.2678	0.0580481	3.961e-06	GLO1	intronic
5	rs607412	118152009	G	A	0.0202	2003	0.3653	0.0791982	3.979e-06
5	rs112802070	118153004	T	C	0.0202	2003	0.3653	0.0791982	3.979e-06
12	rs1861697	15112934	G	T	0.01343	2000	0.453	0.098223	3.989e-06	ARHGDIB	intronic
11	rs117466779	128142677	T	C	0.02133	2002	0.3761	0.0815526	3.993e-06
20	rs56955083	46670602	A	G	0.05218	1994	0.2399	0.0520293	4.01e-06
10	rs11591517	29029481	A	G	0.08861	2005	0.1898	0.0411738	4.032e-06
17	rs77929977	14769899	G	T	0.02104	1986	0.3846	0.0834732	4.076e-06
6	rs150649525	38667418	G	C	0.04204	2009	0.2677	0.0581161	4.099e-06	GLO1	intronic
21	rs76545840	37648193	A	G	0.01692	1991	0.4198	0.0911431	4.106e-06	DOPEY2	intronic
3	rs1910312	145609453	G	T	0.09847	2008	0.1761	0.0382491	4.144e-06
4	rs73806234	24361698	C	T	0.07218	2014	0.2049	0.0445094	4.154e-06
5	rs34075691	153985711	G	C	0.06401	2012	0.2246	0.0487898	4.156e-06
4	rs78556094	45700951	A	G	0.153	2002	0.1507	0.0327393	4.164e-06
3	rs9717907	145639094	C	G	0.09639	1981	0.1824	0.0396381	4.192e-06
6	rs7743188	54773639	T	C	0.01904	2015	0.3758	0.0816667	4.192e-06	FAM83B	intronic
6	rs2397176	54775481	G	C	0.01904	2015	0.3758	0.0816667	4.192e-06	FAM83B	intronic
6	rs73431470	54776263	C	T	0.01904	2015	0.3758	0.0816667	4.192e-06	FAM83B	intronic
5	rs7723783	82328398	G	A	0.0738	1980	0.2043	0.0444016	4.201e-06
21	rs149643105	21530980	G	A	0.01566	1991	0.425	0.0923884	4.222e-06
7	rs28762794	147431426	A	G	0.04255	2014	0.2683	0.0583708	4.297e-06
7	rs112574873	147431891	C	T	0.04255	2014	0.2683	0.0583708	4.297e-06
8	rs77625750	52429586	C	T	0.0196	2000	0.3827	0.08327	4.309e-06	PXDNL	intronic
2	rs113542308	112387963	T	C	0.01784	1986	0.4112	0.0894721	4.31e-06
4	rs10222890	140096499	G	C	0.1463	1981	0.1525	0.0332092	4.388e-06	ELF2
7	rs111416297	147433156	G	A	0.0426	2011	0.2682	0.0584245	4.421e-06
7	rs76925383	147458905	T	A	0.04241	2010	0.2687	0.0585729	4.487e-06	CNTNAP2	intronic
1	rs183660541	191611386	G	A	0.0165	2015	0.4189	0.0913889	4.568e-06
1	rs140971812	191612523	C	T	0.0165	2015	0.4189	0.0913889	4.568e-06
1	rs183329958	191618746	C	T	0.0165	2015	0.4189	0.0913889	4.568e-06
1	rs189216467	191620588	C	T	0.01651	2014	0.4189	0.0914071	4.588e-06
1	rs9970280	230954632	T	A	0.08421	2015	0.1926	0.042028	4.591e-06
10	rs11591945	29029711	T	G	0.08887	2015	0.1876	0.0409442	4.609e-06
12	rs114112192	15107943	T	C	0.01377	2012	0.4396	0.0959648	4.631e-06	ARHGDIB	intronic
7	rs7800200	147453556	T	A	0.04264	2009	0.2677	0.0584591	4.666e-06	CNTNAP2	intronic
3	rs7626041	145627896	A	G	0.09677	2009	0.1784	0.038962	4.676e-06
3	rs9828675	145627897	T	C	0.09677	2009	0.1784	0.038962	4.676e-06
4	rs117838249	24342309	G	T	0.07285	2014	0.2029	0.0443149	4.681e-06
4	rs76368831	45692678	T	C	0.1568	2015	0.1477	0.0322588	4.681e-06
14	rs76536998	83512218	G	A	0.01084	2007	0.511	0.111618	4.692e-06
14	rs184329249	83512492	G	T	0.01084	2007	0.511	0.111618	4.692e-06
5	rs17144678	118157852	T	A	0.02038	2007	0.3602	0.0786926	4.71e-06
5	rs17372823	118158545	G	C	0.02038	2007	0.3602	0.0786926	4.71e-06
14	rs138008096	83514727	G	A	0.01085	2006	0.511	0.111656	4.727e-06
1	rs9970333	230954785	C	T	0.08443	2015	0.1921	0.0419756	4.729e-06
4	rs6841327	140104320	C	A	0.1469	1986	0.1519	0.0331916	4.729e-06
14	rs12100932	83513239	T	C	0.01085	2005	0.5109	0.111676	4.766e-06
14	rs79431325	83514138	A	C	0.01085	2005	0.5109	0.111676	4.766e-06
3	rs16857576	145630739	A	G	0.09669	2011	0.1781	0.0389397	4.791e-06
18	rs140619245	53983855	G	A	0.01294	2010	0.4574	0.10002	4.806e-06
13	rs17086623	28965241	T	C	0.0126	1995	0.5018	0.109753	4.829e-06	FLT1	intronic
12	rs116339036	15110774	A	G	0.0141	1996	0.4399	0.0962362	4.853e-06	ARHGDIB	intronic
9	rs117886516	18770013	T	G	0.01904	2015	0.3857	0.0843917	4.869e-06	ADAMTSL1	intronic
7	rs1467331	147453811	A	T	0.05372	2007	0.2388	0.0522517	4.873e-06	CNTNAP2	intronic
7	rs10274524	147427112	G	A	0.04278	2013	0.2661	0.0582269	4.876e-06	CNTNAP2	intronic
7	rs12703960	147427272	T	C	0.04278	2013	0.2661	0.0582269	4.876e-06	CNTNAP2	intronic
9	rs72498586	98384457	G	C	0.09217	2002	0.1854	0.0405692	4.878e-06
9	rs79948037	98385313	A	G	0.09217	2002	0.1854	0.0405692	4.878e-06
4	rs10002106	140112440	G	T	0.1469	1997	0.151	0.0330619	4.943e-06
12	rs12579745	15112518	G	C	0.01365	2000	0.4449	0.0974149	4.946e-06	ARHGDIB	intronic
7	rs12113689	147443492	A	G	0.04278	2013	0.2657	0.0582246	5.034e-06	CNTNAP2	intronic
7	rs12112564	147445072	G	A	0.04278	2013	0.2657	0.0582246	5.034e-06	CNTNAP2	intronic
12	rs150327843	34755748	T	C	0.01612	1984	0.4361	0.0955672	5.036e-06
10	rs11596179	29029776	G	A	0.08908	2015	0.1867	0.0409202	5.054e-06
12	rs115439320	15111678	A	T	0.01386	2000	0.4392	0.0962842	5.079e-06	ARHGDIB	intronic
9	rs1752343	112594858	C	T	0.04041	2015	0.2739	0.0600488	5.084e-06	PALM2	intronic
3	rs9868488	145623368	T	A	0.0972	2013	0.1771	0.0388414	5.126e-06
14	rs141413949	40101311	A	G	0.02286	2014	0.3614	0.0792783	5.149e-06
14	rs72679441	40112462	T	G	0.02286	2014	0.3614	0.0792783	5.149e-06
2	rs12479076	223646079	A	G	0.02039	1988	0.3695	0.0810733	5.174e-06
5	rs6452535	82535852	G	A	0.1667	1994	0.1428	0.0313339	5.18e-06	XRCC4	intronic
14	rs72679429	40096912	T	C	0.02287	2013	0.3614	0.0793073	5.19e-06
3	rs7634669	145570497	G	A	0.09788	2012	0.1761	0.0386552	5.222e-06
3	rs13319480	145572047	G	A	0.09788	2012	0.1761	0.0386552	5.222e-06
3	rs3976497	145574004	T	C	0.09788	2012	0.1761	0.0386552	5.222e-06
3	rs905416	145574245	T	C	0.09788	2012	0.1761	0.0386552	5.222e-06
2	rs72952455	112419361	C	T	0.01785	1985	0.405	0.0889066	5.23e-06
17	rs4789711	80676111	A	G	0.0409	1991	0.2694	0.0591705	5.29e-06	FN3KRP	intronic
17	rs4789712	80676154	T	C	0.0409	1991	0.2694	0.0591705	5.29e-06	FN3KRP	intronic
17	rs12941965	80677407	C	A	0.0411	1991	0.2694	0.0591705	5.29e-06	FN3KRP	intronic
4	rs28887479	168845037	T	C	0.01747	2000	0.4166	0.0915465	5.347e-06
4	rs28806522	168845102	C	T	0.01747	2000	0.4166	0.0915465	5.347e-06
4	rs28885193	168845103	A	G	0.01747	2000	0.4166	0.0915465	5.347e-06
4	rs28750730	168845111	C	A	0.01747	2000	0.4166	0.0915465	5.347e-06
4	rs28880679	168845159	T	C	0.01747	2000	0.4166	0.0915465	5.347e-06
17	rs2379356	80674231	T	A	0.04131	1991	0.2691	0.0591487	5.376e-06
5	rs7442703	8323310	C	T	0.01982	1983	0.3879	0.0852721	5.391e-06
5	rs7710486	82533833	A	G	0.167	1995	0.1424	0.0313102	5.415e-06	XRCC4	intronic
8	rs2514565	96217043	C	T	0.2689	2015	0.1185	0.0260736	5.498e-06
7	rs11977051	147432777	T	G	0.04303	2011	0.264	0.0580895	5.501e-06
7	rs11977070	147432794	T	G	0.04303	2011	0.264	0.0580895	5.501e-06
7	rs181486255	147432901	C	T	0.04303	2011	0.264	0.0580895	5.501e-06	CNTNAP2	intronic
7	rs10254561	147433653	A	G	0.04303	2011	0.264	0.0580895	5.501e-06	CNTNAP2	intronic
4	rs13103202	140108058	A	G	0.1472	1987	0.1503	0.0330717	5.502e-06
7	rs140179764	54075471	T	C	0.01391	1991	0.4367	0.0961091	5.525e-06
5	rs35057094	153981998	G	A	0.06538	2015	0.2205	0.0485281	5.526e-06
7	rs10280155	147455695	A	G	0.04297	2014	0.2638	0.0580611	5.533e-06	CNTNAP2	intronic
5	rs76264852	82331144	A	T	0.07309	2012	0.1996	0.0439606	5.614e-06
5	rs75258508	82338801	C	T	0.07309	2012	0.1996	0.0439606	5.614e-06
6	rs239805	54781388	G	A	0.0201	1996	0.3679	0.0810309	5.619e-06	FAM83B	intronic
2	rs519799	45150181	C	T	0.1418	2015	0.1527	0.0336334	5.622e-06
5	rs7726167	82529389	C	G	0.1672	1996	0.1421	0.0313038	5.642e-06	XRCC4	intronic
5	rs7736011	82531075	G	A	0.1672	1996	0.1421	0.0313038	5.642e-06	XRCC4	intronic
18	rs145342971	53980448	G	C	0.01335	2011	0.45	0.099139	5.65e-06
18	rs148739821	53990605	G	T	0.01335	2011	0.45	0.099139	5.65e-06
1	rs192295562	191608142	T	C	0.0172	1985	0.4118	0.0907648	5.706e-06
15	rs2959854	76464202	T	A	0.03979	2006	0.2683	0.0591952	5.83e-06
5	rs16900120	82330035	C	T	0.07327	2013	0.1989	0.0438841	5.832e-06
5	rs79110023	82334791	A	G	0.07327	2013	0.1989	0.0438841	5.832e-06
5	rs16900126	82338909	C	T	0.07327	2013	0.1989	0.0438841	5.832e-06
6	rs239849	54762322	C	A	0.01968	2015	0.3658	0.0807484	5.895e-06	FAM83B	intronic
6	rs239848	54762625	G	T	0.01968	2015	0.3658	0.0807484	5.895e-06	FAM83B	intronic
6	rs239847	54764038	A	G	0.01968	2015	0.3658	0.0807484	5.895e-06	FAM83B	intronic
6	rs239846	54764307	A	G	0.01968	2015	0.3658	0.0807484	5.895e-06	FAM83B	intronic
6	rs239845	54764357	G	A	0.01968	2015	0.3658	0.0807484	5.895e-06	FAM83B	intronic
6	rs239844	54764660	G	A	0.01968	2015	0.3658	0.0807484	5.895e-06	FAM83B	intronic
6	rs239843	54765455	C	A	0.01968	2015	0.3658	0.0807484	5.895e-06	FAM83B	intronic
6	rs239842	54766389	T	C	0.01968	2015	0.3658	0.0807484	5.895e-06	FAM83B	intronic
6	rs239841	54766476	T	G	0.01968	2015	0.3658	0.0807484	5.895e-06	FAM83B	intronic
6	rs239840	54766540	C	A	0.01968	2015	0.3658	0.0807484	5.895e-06	FAM83B	intronic
6	rs239839	54766731	A	G	0.01968	2015	0.3658	0.0807484	5.895e-06	FAM83B	intronic
6	rs239838	54766925	G	T	0.01968	2015	0.3658	0.0807484	5.895e-06	FAM83B	intronic
6	rs239836	54768313	A	G	0.01968	2015	0.3658	0.0807484	5.895e-06	FAM83B	intronic
6	rs239835	54768603	A	T	0.01968	2015	0.3658	0.0807484	5.895e-06	FAM83B	intronic
6	rs239834	54768883	A	G	0.01968	2015	0.3658	0.0807484	5.895e-06	FAM83B	intronic
6	rs239832	54769400	G	A	0.01968	2015	0.3658	0.0807484	5.895e-06	FAM83B	intronic
6	rs239831	54770329	A	G	0.01968	2015	0.3658	0.0807484	5.895e-06	FAM83B	intronic
6	rs239830	54770428	T	A	0.01968	2015	0.3658	0.0807484	5.895e-06	FAM83B	intronic
6	rs239829	54771030	A	C	0.01968	2015	0.3658	0.0807484	5.895e-06	FAM83B	intronic
6	rs239827	54772542	A	G	0.01968	2015	0.3658	0.0807484	5.895e-06	FAM83B	intronic
6	rs171226	54773074	C	T	0.01968	2015	0.3658	0.0807484	5.895e-06	FAM83B	intronic
6	rs239824	54774247	C	A	0.01968	2015	0.3658	0.0807484	5.895e-06	FAM83B	intronic
6	rs239823	54774445	A	G	0.01968	2015	0.3658	0.0807484	5.895e-06	FAM83B	intronic
6	rs406149	54779519	A	C	0.01968	2015	0.3658	0.0807484	5.895e-06	FAM83B	intronic
6	rs1028423	54779703	A	C	0.01968	2015	0.3658	0.0807484	5.895e-06	FAM83B	intronic
6	rs183011	54780780	G	C	0.01968	2015	0.3658	0.0807484	5.895e-06	FAM83B	intronic
3	rs9820635	145621555	T	C	0.09763	2013	0.1752	0.0386787	5.909e-06
5	rs10463339	153988826	C	G	0.06499	2014	0.2198	0.04853	5.922e-06
6	rs239780	54756957	C	A	0.01969	2014	0.3658	0.0807802	5.945e-06	FAM83B	intronic
6	rs239853	54759014	G	A	0.01969	2014	0.3658	0.0807802	5.945e-06	FAM83B	intronic
6	rs239852	54760267	C	T	0.0197	2014	0.3658	0.0807853	5.953e-06	FAM83B	intronic
3	rs7618904	145608291	G	A	0.09712	2011	0.1755	0.038759	5.955e-06
3	rs16857555	145619947	C	T	0.09771	2012	0.1752	0.0386949	5.962e-06
7	rs58676850	147464604	G	A	0.04274	2015	0.2633	0.0581957	6.057e-06	CNTNAP2	intronic
7	rs34645698	147466116	G	A	0.04274	2015	0.2633	0.0581957	6.057e-06	CNTNAP2	intronic
1	rs1344015	66062994	G	A	0.01273	1974	0.4839	0.106955	6.059e-06	LEPR	intronic
12	rs181342966	15104896	T	C	0.01397	2014	0.432	0.095484	6.059e-06	ARHGDIB	intronic
12	rs16910408	15105149	G	A	0.01397	2014	0.432	0.095484	6.059e-06	ARHGDIB	intronic
12	rs74518716	15105420	T	C	0.01397	2014	0.432	0.095484	6.059e-06	ARHGDIB	intronic
12	rs74646103	15105464	G	T	0.01397	2014	0.432	0.095484	6.059e-06	ARHGDIB	intronic
12	rs140094342	15105532	A	G	0.01397	2014	0.432	0.095484	6.059e-06	ARHGDIB	intronic
12	rs58231089	15105536	T	C	0.01397	2014	0.432	0.095484	6.059e-06	ARHGDIB	intronic
12	rs58944464	15105754	A	G	0.01397	2014	0.432	0.095484	6.059e-06	ARHGDIB	intronic
12	rs150130421	15106614	A	G	0.01397	2014	0.432	0.095484	6.059e-06	ARHGDIB	intronic
12	rs75603354	15107445	C	T	0.01397	2014	0.432	0.095484	6.059e-06	ARHGDIB	intronic
3	rs73007527	145580883	C	T	0.09839	2015	0.1743	0.0385269	6.065e-06
5	rs4895356	118210168	A	G	0.02167	2007	0.3438	0.0760034	6.083e-06	DTWD2	intronic
5	rs113702727	118213273	T	A	0.02167	2007	0.3438	0.0760034	6.083e-06	DTWD2	intronic
5	rs7712081	118214454	G	A	0.02167	2007	0.3438	0.0760034	6.083e-06	DTWD2	intronic
7	rs7807589	147446431	A	G	0.04317	2015	0.2618	0.0578846	6.103e-06	CNTNAP2	intronic
7	rs73475064	147454790	T	G	0.04317	2015	0.2618	0.0578846	6.103e-06	CNTNAP2	intronic
7	rs73475065	147455188	G	C	0.04317	2015	0.2618	0.0578846	6.103e-06	CNTNAP2	intronic
14	rs11850925	40075078	T	C	0.02285	2015	0.3581	0.0792197	6.174e-06
5	rs10045086	82338151	C	T	0.07345	2014	0.198	0.0438153	6.214e-06
14	rs2841263	105374626	T	C	0.0297	2010	0.3003	0.0664576	6.223e-06
14	rs72679421	40073887	A	G	0.02286	2014	0.3581	0.0792532	6.23e-06
14	rs3885125	40074636	G	A	0.02286	2014	0.3581	0.0792532	6.23e-06
14	rs4550350	40074762	T	G	0.02286	2014	0.3581	0.0792532	6.23e-06
12	rs116893355	24398648	C	G	0.01012	1979	0.5017	0.11105	6.249e-06
14	rs17109441	40076047	G	A	0.02287	2013	0.3581	0.0792687	6.256e-06
14	rs17109456	40079620	A	G	0.02287	2013	0.3581	0.0792687	6.256e-06
1	rs187692603	191622574	C	T	0.01693	2014	0.407	0.0901073	6.277e-06
14	rs75990527	105375794	A	T	0.02964	2014	0.2999	0.066396	6.277e-06
17	rs12946071	80677587	T	C	0.04131	1991	0.2665	0.0590129	6.303e-06	FN3KRP	intronic
3	rs9879562	145618083	A	G	0.09788	2013	0.1745	0.0386505	6.337e-06
11	rs144033311	86867920	G	A	0.01155	1996	0.5117	0.113372	6.378e-06	TMEM135	intronic
3	rs9849753	145607628	T	C	0.09797	2015	0.1743	0.0386207	6.388e-06
18	rs189049982	54002393	C	G	0.01315	2011	0.4472	0.0991026	6.407e-06
14	rs2582538	105366721	A	T	0.02991	1992	0.3009	0.066682	6.408e-06
14	rs2841247	105366762	A	G	0.02991	1992	0.3009	0.066682	6.408e-06
3	rs9289705	145608328	T	C	0.09801	2014	0.1743	0.0386267	6.409e-06
3	rs9810981	145614120	T	C	0.09818	2015	0.1741	0.0386006	6.474e-06
3	rs16857532	145614675	T	C	0.09818	2015	0.1741	0.0386006	6.474e-06
3	rs16857534	145614705	C	T	0.09822	2014	0.174	0.0385972	6.541e-06
4	rs76575367	48957979	G	A	0.01081	2012	0.5139	0.114004	6.552e-06
5	rs73289091	153990006	A	G	0.06559	2015	0.2179	0.048367	6.633e-06
1	rs146299743	42636078	A	T	0.01172	2001	0.493	0.109508	6.733e-06
10	rs10788712	48550936	T	C	0.02908	1995	0.318	0.0706458	6.753e-06
1	rs147870281	42695991	G	C	0.01151	2000	0.493	0.109539	6.773e-06	FOXJ3	intronic
3	rs6443078	7053940	T	C	0.02451	2002	0.3435	0.0763437	6.815e-06	GRM7	intronic
7	rs7805083	147513072	G	A	0.04078	2006	0.2685	0.059676	6.818e-06	CNTNAP2	intronic
14	rs118157257	40082305	A	G	0.02307	2014	0.3547	0.0788575	6.86e-06
14	rs138206022	83506222	G	A	0.01105	2008	0.4967	0.110434	6.869e-06
15	rs2957038	76466579	A	G	0.04063	2015	0.2633	0.0585953	7.005e-06
4	rs16878186	26220299	A	G	0.01502	2015	0.4324	0.0962343	7.016e-06	RBPJ
6	rs56167530	149403263	T	C	0.03063	1988	0.2999	0.0667502	7.027e-06
5	rs12186800	118179738	A	T	0.02181	2013	0.3321	0.0739206	7.034e-06	DTWD2	intronic
13	rs2387635	28990483	G	C	0.01268	1984	0.4885	0.108755	7.064e-06	FLT1	intronic
13	rs187403040	28986906	T	C	0.01268	1984	0.4885	0.108775	7.092e-06	FLT1	intronic
14	rs2841249	105368733	A	G	0.02983	2015	0.297	0.0661411	7.109e-06
14	rs2582539	105368763	T	C	0.02983	2015	0.297	0.0661411	7.109e-06
14	rs2841250	105368868	A	G	0.02983	2015	0.297	0.0661411	7.109e-06
14	rs2582540	105368881	A	C	0.02983	2015	0.297	0.0661411	7.109e-06
14	rs2841253	105369905	C	T	0.02983	2015	0.297	0.0661411	7.109e-06
14	rs2841255	105371309	T	C	0.02983	2015	0.297	0.0661411	7.109e-06
14	rs1595947	105373951	G	A	0.02983	2015	0.297	0.0661411	7.109e-06
14	rs1595948	105374049	G	C	0.02983	2015	0.297	0.0661411	7.109e-06
14	rs1595949	105374213	C	T	0.02983	2015	0.297	0.0661411	7.109e-06
14	rs1595950	105374260	C	T	0.02983	2015	0.297	0.0661411	7.109e-06
14	rs11850227	105375295	A	G	0.02983	2015	0.297	0.0661411	7.109e-06
14	rs11851065	105375579	G	A	0.02983	2015	0.297	0.0661411	7.109e-06
14	rs7156604	105376212	G	A	0.02983	2015	0.297	0.0661411	7.109e-06
14	rs2119393	105377099	A	G	0.02983	2015	0.297	0.0661411	7.109e-06
9	rs74307290	107811494	G	A	0.04867	1989	0.2404	0.0535368	7.11e-06
14	rs2841262	105373360	G	T	0.02985	2014	0.297	0.0661574	7.146e-06
15	rs145749234	56580627	A	G	0.01104	2008	0.5131	0.114332	7.196e-06	TEX9
4	rs62344739	151458825	A	G	0.02606	2013	0.3226	0.0719021	7.235e-06	LRBA	intronic
12	rs114995035	15104897	G	A	0.01418	2015	0.4249	0.0947149	7.254e-06	ARHGDIB	intronic
12	rs16910402	15105010	T	G	0.01418	2015	0.4249	0.0947149	7.254e-06	ARHGDIB	intronic
12	rs16910403	15105064	C	T	0.01418	2015	0.4249	0.0947149	7.254e-06	ARHGDIB	intronic
12	rs76828285	15106150	T	C	0.01418	2015	0.4249	0.0947149	7.254e-06	ARHGDIB	intronic
12	rs77344322	15106400	T	C	0.01418	2015	0.4249	0.0947149	7.254e-06	ARHGDIB	intronic
12	rs114442221	15106454	C	G	0.01418	2015	0.4249	0.0947149	7.254e-06	ARHGDIB	intronic
12	rs192901708	15106817	C	G	0.01418	2015	0.4249	0.0947149	7.254e-06	ARHGDIB	intronic
12	rs3790000	15107026	T	C	0.01418	2015	0.4249	0.0947149	7.254e-06	ARHGDIB	intronic
12	rs114697545	15107056	A	G	0.01418	2015	0.4249	0.0947149	7.254e-06	ARHGDIB	intronic
12	rs115978588	15107196	G	T	0.01418	2015	0.4249	0.0947149	7.254e-06	ARHGDIB	intronic
13	rs144156426	28995240	T	C	0.01272	1979	0.4883	0.108894	7.319e-06	FLT1	intronic
3	rs114121745	78847036	C	G	0.0179	2002	0.3958	0.088269	7.325e-06	ROBO1	intronic
3	rs116418776	78848322	A	G	0.0179	2002	0.3958	0.088269	7.325e-06	ROBO1	intronic
10	rs1248999	29029736	A	G	0.09077	2015	0.1817	0.040534	7.372e-06
19	rs117989402	8015207	T	C	0.02156	1978	0.3672	0.0819252	7.39e-06
8	rs10099496	140881212	G	A	0.2612	1980	0.1195	0.0266616	7.391e-06	TRAPPC9	intronic
18	rs141927727	53999029	A	C	0.01356	2012	0.4401	0.0982402	7.47e-06
18	rs145181121	53999332	C	A	0.01356	2012	0.4401	0.0982402	7.47e-06
18	rs149505961	54019604	T	C	0.01356	2012	0.4401	0.0982402	7.47e-06
18	rs141917865	54027106	T	C	0.01356	2012	0.4401	0.0982402	7.47e-06
18	rs143236685	54041982	A	G	0.01356	2012	0.4401	0.0982402	7.47e-06
18	rs78684600	54042666	A	G	0.01356	2012	0.4401	0.0982402	7.47e-06
18	rs149494107	54042887	C	T	0.01356	2012	0.4401	0.0982402	7.47e-06
18	rs148598754	54043106	A	G	0.01356	2012	0.4401	0.0982402	7.47e-06
18	rs146500617	54045041	A	G	0.01356	2012	0.4401	0.0982402	7.47e-06
14	rs4380006	105377950	T	A	0.0299	2010	0.2966	0.066233	7.53e-06
14	rs2582494	105378056	A	G	0.0299	2010	0.2966	0.066233	7.53e-06
14	rs2582493	105378121	T	C	0.0299	2010	0.2966	0.066233	7.53e-06
14	rs2582522	105379716	C	A	0.0299	2010	0.2966	0.066233	7.53e-06
4	rs141951619	26233336	C	T	0.05252	1981	0.2362	0.0527992	7.693e-06	RBPJ
4	rs146317133	26233414	G	A	0.05252	1981	0.2362	0.0527992	7.693e-06	RBPJ
5	rs10478408	117972209	C	T	0.02216	1981	0.3524	0.078798	7.742e-06
5	rs152506	141914145	T	C	0.04619	1992	0.2548	0.0569795	7.757e-06
12	rs75992429	124919413	T	G	0.02187	1991	0.3522	0.0788504	7.944e-06	NCOR2	intronic
18	rs9957849	54003591	T	C	0.01583	1991	0.4089	0.0915861	8.02e-06
4	rs9998168	168628310	A	G	0.01689	1995	0.4122	0.0923291	8.027e-06
9	rs13285921	78771275	G	C	0.06002	1976	0.2166	0.0485306	8.076e-06	PCSK5	intronic
6	rs117500827	35450576	T	C	0.02878	2015	0.3078	0.068992	8.143e-06	TEAD3	intronic
4	rs112428840	168845737	T	C	0.01782	1985	0.404	0.0906531	8.329e-06
10	rs16924439	53633984	A	C	0.01862	2015	0.3849	0.0863798	8.354e-06	PRKG1	intronic
17	rs76230732	15328882	G	C	0.02563	1995	0.3253	0.0730118	8.372e-06
13	rs11839334	72117446	T	A	0.03197	1999	0.3049	0.0684606	8.442e-06	DACH1	intronic
10	rs16924426	53633230	C	T	0.01863	2014	0.3848	0.0864063	8.453e-06	PRKG1	intronic
10	rs16924372	53627849	A	T	0.01864	2013	0.3847	0.0864168	8.52e-06	PRKG1	intronic
12	rs10858921	90123725	G	A	0.02008	1999	0.3812	0.0856305	8.52e-06
2	rs6726912	18365487	G	T	0.01074	1984	0.5003	0.112389	8.527e-06	KCNS3
4	rs9991388	168625880	A	G	0.01734	1992	0.4077	0.091638	8.626e-06
4	rs55925171	26231990	T	C	0.0529	1982	0.2344	0.0526924	8.649e-06	RBPJ
19	rs12972916	31103866	A	G	0.01999	2006	0.3661	0.0823106	8.676e-06
10	rs79146755	53626251	G	A	0.01865	2011	0.3846	0.0864705	8.677e-06	PRKG1	intronic
10	rs7100082	53626301	C	T	0.01865	2011	0.3846	0.0864705	8.677e-06	PRKG1	intronic
10	rs6480523	53626484	G	A	0.01865	2011	0.3846	0.0864705	8.677e-06	PRKG1	intronic
2	rs146088124	88537495	T	C	0.01709	1997	0.4265	0.0958973	8.689e-06
18	rs149124146	54134733	C	T	0.01767	2003	0.3851	0.0865964	8.705e-06
8	rs76365879	129284527	T	C	0.02547	2009	0.3281	0.0737859	8.722e-06
7	rs138580491	54008699	T	A	0.01428	1998	0.4197	0.0944055	8.76e-06
4	rs79620073	168632555	T	C	0.01723	2004	0.4066	0.091485	8.812e-06
2	rs13029349	230153494	A	C	0.1179	1996	0.16	0.0360008	8.816e-06
10	rs7085855	53629486	G	A	0.01868	2008	0.3845	0.0865405	8.871e-06	PRKG1	intronic
8	rs75206303	105694958	G	A	0.09168	1999	0.1812	0.0407994	8.944e-06
18	rs17090154	54010289	T	C	0.01516	1997	0.4148	0.0934104	8.97e-06
11	rs10892080	117035502	G	A	0.2609	1995	0.1109	0.0249945	9.123e-06	PAFAH1B2	intronic
1	rs34172230	155586780	G	T	0.04199	1992	0.2572	0.0579735	9.143e-06	MSTO1
8	rs141220397	129228759	T	A	0.0282	2010	0.3113	0.0701897	9.202e-06
3	rs116677182	78837253	A	C	0.01857	1998	0.3891	0.0877597	9.263e-06	ROBO1	intronic
11	rs4938351	117022352	C	A	0.2601	2001	0.1186	0.0267497	9.263e-06	PAFAH1B2	intronic
18	rs80025111	53964710	C	T	0.03518	2011	0.2799	0.0631328	9.271e-06
4	rs150052119	5174083	C	G	0.0536	2012	0.2291	0.0516841	9.306e-06	STK32B	intronic
4	rs148618994	5174569	C	T	0.0536	2012	0.2291	0.0516841	9.306e-06	STK32B	intronic
4	rs186742392	5174670	T	A	0.0536	2012	0.2291	0.0516841	9.306e-06	STK32B	intronic
4	rs148377311	5176809	A	G	0.05362	2012	0.2291	0.0516841	9.306e-06	STK32B	intronic
4	rs147356889	5176856	T	C	0.05362	2012	0.2291	0.0516841	9.306e-06	STK32B	intronic
4	rs139950343	5180366	G	T	0.05362	2012	0.2291	0.0516841	9.306e-06	STK32B	intronic
4	rs141801756	5181407	T	C	0.05362	2012	0.2291	0.0516841	9.306e-06	STK32B	intronic
4	rs115567286	5181668	A	G	0.05362	2012	0.2291	0.0516841	9.306e-06	STK32B	intronic
3	rs1532541	7053680	T	A	0.02511	2004	0.3351	0.0756048	9.325e-06	GRM7	intronic
4	rs78605953	168629395	C	G	0.01708	1998	0.406	0.0916116	9.347e-06
6	rs59689523	54826089	G	A	0.01991	2013	0.3546	0.0800135	9.347e-06
4	rs28520373	168626298	G	A	0.01749	1997	0.4058	0.0915969	9.411e-06
4	rs7691698	168628968	A	T	0.01709	1997	0.406	0.0916468	9.421e-06
1	rs72706118	155649825	A	G	0.04235	1986	0.2572	0.0580649	9.444e-06	YY1AP1	intronic
10	rs139371492	88440994	T	C	0.01	2004	0.5185	0.117076	9.478e-06	LDB3	intronic
4	rs3762864	140040195	G	A	0.1527	2007	0.1432	0.0323472	9.557e-06	ELF2	intronic
2	rs138859775	231944001	C	T	0.0311	2015	0.2855	0.0644915	9.558e-06	PSMD1	intronic
8	rs77736693	129253957	G	C	0.0281	2002	0.3127	0.0706368	9.561e-06
17	rs191450919	15326921	G	C	0.02585	1995	0.3216	0.0726742	9.634e-06
17	rs143225855	15326942	T	G	0.02585	1995	0.3216	0.0726742	9.634e-06
11	rs2622934	117014862	T	G	0.2598	1988	0.119	0.026894	9.654e-06
4	rs10857271	140053960	C	A	0.1529	2004	0.1432	0.0323775	9.742e-06	ELF2	intronic
4	rs118033230	180407691	C	G	0.01343	1999	0.4455	0.100754	9.794e-06
4	rs17504421	151324427	C	T	0.02708	2015	0.3136	0.0709646	9.911e-06	LRBA	intronic
5	rs7717392	117967517	T	C	0.02391	2015	0.3293	0.0745269	9.937e-06
4	rs141905468	100838971	T	C	0.01023	2002	0.5109	0.115633	9.949e-06	DNAJB14	intronic
CHR chromosome, SNP single nucleotide polymorphism, BP base pair, MAF minor allele frequency, GWAS genome-wide association study, AIMS Abnormal Involuntary Movement Scale

## Sheet: Table S7
Table S7 Results of vlidation on UKU
SNP	OR	SE	L95	U95	P	Pheno
rs6826172	2.045	0.1662	1.476	2.832	1.68e-05	Akathisia
rs117082492	2.531	0.2201	1.644	3.895	2.46e-05	Rigidity
rs117082492	2.153	0.1999	1.455	3.185	0.0001246	Dystonia
rs55911909	2.401	0.241	1.498	3.851	0.0002772	Rigidity
rs74010051	2.389	0.2409	1.49	3.83	0.0003002	Rigidity
rs74010052	2.389	0.2409	1.49	3.83	0.0003002	Rigidity
rs74010053	2.389	0.2409	1.49	3.83	0.0003002	Rigidity
rs62018657	2.389	0.2409	1.49	3.83	0.0003002	Rigidity
rs192281014	3.002	0.3402	1.541	5.848	0.00123	Akathisia
rs76202841	2.894	0.3376	1.493	5.609	0.001644	Dystonia
rs6826172	1.661	0.167	1.197	2.304	0.002388	Dystonia
rs13413025	2.504	0.3076	1.37	4.577	0.002843	Hyperkinesia
rs10195756	2.494	0.3076	1.365	4.557	0.00297	Hyperkinesia
rs10196377	2.494	0.3076	1.365	4.557	0.00297	Hyperkinesia
rs13423232	2.494	0.3076	1.365	4.557	0.00297	Hyperkinesia
rs192281014	2.771	0.3453	1.408	5.451	0.003165	Tremor
rs55911909	1.903	0.2197	1.237	2.928	0.003398	Dystonia
rs78099684	2.3	0.2865	1.312	4.033	0.003656	Akathisia
rs117166803	2.3	0.2865	1.312	4.033	0.003656	Akathisia
rs74010051	1.886	0.2196	1.227	2.901	0.003843	Dystonia
rs74010052	1.886	0.2196	1.227	2.901	0.003843	Dystonia
rs74010053	1.886	0.2196	1.227	2.901	0.003843	Dystonia
rs62018657	1.886	0.2196	1.227	2.901	0.003843	Dystonia
rs4238595	2.812	0.3607	1.387	5.702	0.004152	Tremor
rs76202841	2.734	0.3556	1.362	5.488	0.00468	Tremor
rs4238595	2.79	0.3628	1.37	5.681	0.004687	Akathisia
rs192281014	2.475	0.3463	1.255	4.88	0.008872	Dystonia
rs76813957	3.249	0.4556	1.33	7.934	0.009701	Hypokinesia
rs13032033	2.857	0.4062	1.289	6.334	0.009767	Hyperkinesia
rs1875992	1.475	0.1516	1.096	1.986	0.01033	Hyperkinesia
rs1827697	1.475	0.1516	1.096	1.986	0.01033	Hyperkinesia
rs76202841	2.677	0.3862	1.256	5.707	0.01077	Rigidity
rs117097482	3.189	0.4567	1.303	7.807	0.0111	Hypokinesia
rs10779954	2.773	0.4055	1.252	6.139	0.0119	Hyperkinesia
rs116249243	3.151	0.4564	1.288	7.709	0.01192	Hypokinesia
rs6725697	2.691	0.4044	1.218	5.945	0.01436	Hyperkinesia
rs77714508	3.03	0.4551	1.242	7.393	0.01486	Hypokinesia
rs78099684	2.025	0.2909	1.145	3.582	0.01529	Tremor
rs117166803	2.025	0.2909	1.145	3.582	0.01529	Tremor
rs78099684	1.981	0.2853	1.132	3.465	0.01658	Dystonia
rs117166803	1.981	0.2853	1.132	3.465	0.01658	Dystonia
rs7569062	2.592	0.4029	1.177	5.71	0.01806	Hyperkinesia
rs117588402	1.622	0.207	1.081	2.433	0.01949	Dystonia
rs149847084	2.298	0.3577	1.14	4.633	0.01998	Dystonia
rs6744784	2.523	0.4019	1.148	5.547	0.02128	Hyperkinesia
rs6826172	1.561	0.194	1.067	2.283	0.02166	Rigidity
rs76813957	1.867	0.2752	1.088	3.202	0.02333	Akathisia
rs2542509	2.456	0.4011	1.119	5.391	0.02506	Hyperkinesia
rs13339772	2.597	0.4332	1.111	6.071	0.02756	Hyperkinesia
rs899548	1.339	0.1332	1.031	1.739	0.02832	Tremor
rs76813957	1.793	0.2678	1.061	3.03	0.02929	Dystonia
rs1044376	1.337	0.1332	1.03	1.736	0.0293	Tremor
rs1044374	1.337	0.1332	1.03	1.736	0.0293	Tremor
rs1044363	1.334	0.1332	1.028	1.733	0.03037	Tremor
rs117707770	1.566	0.2093	1.039	2.36	0.03224	Dystonia
rs73460109	2.001	0.3254	1.057	3.785	0.03307	Rigidity
rs11769191	2.095	0.3548	1.045	4.199	0.03713	Rigidity
rs7570429	2.439	0.4281	1.054	5.643	0.0373	Hyperkinesia
rs1478486	1.27	0.1156	1.013	1.593	0.03839	Dystonia
rs11695328	2.421	0.4279	1.047	5.602	0.03878	Hyperkinesia
rs13413025	1.956	0.328	1.029	3.721	0.04074	Rigidity
rs1044363	1.359	0.1511	1.011	1.828	0.04222	Hyperkinesia
rs10195756	1.941	0.3277	1.021	3.689	0.04293	Rigidity
rs10196377	1.941	0.3277	1.021	3.689	0.04293	Rigidity
rs13423232	1.941	0.3277	1.021	3.689	0.04293	Rigidity
rs77714508	1.735	0.2735	1.015	2.966	0.04389	Akathisia
rs4238595	2.345	0.4241	1.021	5.384	0.0445	Hyperkinesia
rs149847084	2.242	0.4034	1.017	4.944	0.04529	Rigidity
rs2914899	2.869	0.5268	1.022	8.056	0.04542	Hypokinesia
rs74485416	3.402	0.6267	0.996	11.62	0.05075	Hypokinesia
rs118102726	3.402	0.6267	0.996	11.62	0.05075	Hypokinesia
rs117097482	1.717	0.279	0.9939	2.967	0.05262	Tremor
rs899548	1.342	0.152	0.9961	1.808	0.05308	Hyperkinesia
rs28420259	1.85	0.3187	0.9906	3.455	0.05356	Hyperkinesia
rs77714508	1.669	0.2661	0.9906	2.812	0.05429	Dystonia
rs1044376	1.34	0.1521	0.9945	1.805	0.0544	Hyperkinesia
rs1044374	1.34	0.1521	0.9945	1.805	0.0544	Hyperkinesia
rs116249243	1.704	0.279	0.986	2.943	0.05622	Tremor
rs60955661	1.943	0.3536	0.9718	3.887	0.06022	Rigidity
rs80305973	1.942	0.3536	0.9711	3.884	0.06052	Rigidity
rs78089994	1.938	0.3531	0.9701	3.871	0.06093	Rigidity
rs116249243	1.65	0.2674	0.9771	2.787	0.06101	Dystonia
rs1478486	1.258	0.1226	0.9893	1.6	0.06115	Tremor
rs7678605	2.004	0.3714	0.9674	4.149	0.06137	Tremor
rs9640245	1.934	0.3531	0.968	3.863	0.06179	Rigidity
rs73460125	1.934	0.3531	0.968	3.863	0.06179	Rigidity
rs73460128	1.934	0.3531	0.968	3.863	0.06179	Rigidity
rs117097482	1.648	0.2674	0.9755	2.783	0.06186	Dystonia
rs899548	1.267	0.1272	0.9874	1.625	0.06289	Dystonia
rs1155750	1.882	0.3469	0.9535	3.715	0.06833	Akathisia
rs117082492	1.521	0.23	0.9688	2.387	0.06844	Tremor
rs1044376	1.26	0.1272	0.9819	1.616	0.06937	Dystonia
rs1044374	1.26	0.1272	0.9819	1.616	0.06937	Dystonia
rs1044363	1.258	0.1272	0.9803	1.614	0.07132	Dystonia
rs7678605	2.091	0.4091	0.9379	4.662	0.07135	Hyperkinesia
rs2914899	1.759	0.3167	0.9455	3.273	0.07459	Dystonia
rs73460109	1.684	0.296	0.9427	3.009	0.07827	Dystonia
rs192281014	2.977	0.6226	0.8786	10.09	0.07975	Hypokinesia
rs76413600	1.759	0.3226	0.9347	3.31	0.07999	Rigidity
rs16886072	2.918	0.62	0.8657	9.838	0.08411	Hypokinesia
rs4238595	2.078	0.4264	0.9008	4.791	0.08636	Rigidity
rs73460109	1.803	0.3452	0.9166	3.547	0.08767	Hyperkinesia
rs78099684	1.77	0.3407	0.9079	3.451	0.09365	Hyperkinesia
rs117166803	1.77	0.3407	0.9079	3.451	0.09365	Hyperkinesia
rs1155750	2.818	0.6189	0.8377	9.479	0.09416	Hypokinesia
rs79657351	1.715	0.3224	0.9114	3.225	0.09445	Rigidity
rs6725697	1.946	0.4025	0.8841	4.282	0.09816	Tremor
rs192281014	1.998	0.4205	0.8762	4.555	0.09984	Hyperkinesia
rs6826172	1.354	0.1849	0.9426	1.946	0.1009	Tremor
rs76413600	1.598	0.2862	0.9121	2.8	0.1014	Dystonia
rs1875992	1.252	0.138	0.9551	1.64	0.1037	Tremor
rs1827697	1.252	0.138	0.9551	1.64	0.1037	Tremor
rs146993202	1.506	0.2516	0.9195	2.466	0.1038	Akathisia
rs16886072	1.894	0.3934	0.876	4.095	0.1045	Hyperkinesia
rs28420259	1.68	0.3213	0.895	3.154	0.1064	Rigidity
rs73460143	1.753	0.3518	0.8795	3.492	0.1107	Rigidity
rs116249243	1.56	0.2792	0.9025	2.696	0.1113	Akathisia
rs1478486	1.481	0.2473	0.912	2.404	0.1124	Hypokinesia
rs11769191	1.832	0.3824	0.8657	3.876	0.1134	Hyperkinesia
rs117097482	1.556	0.2792	0.8999	2.689	0.1136	Akathisia
rs28420259	1.56	0.2846	0.8932	2.726	0.1181	Dystonia
rs2914899	1.78	0.3688	0.8637	3.667	0.1181	Rigidity
rs79657351	1.558	0.2858	0.8896	2.727	0.121	Dystonia
rs73460131	1.525	0.2734	0.8924	2.606	0.1227	Dystonia
rs13413025	1.576	0.2966	0.8811	2.818	0.1252	Dystonia
rs55911909	1.467	0.25	0.8986	2.394	0.1255	Akathisia
rs16886072	1.733	0.3592	0.8571	3.503	0.1258	Tremor
rs35173793	1.475	0.2544	0.8957	2.428	0.1268	Akathisia
rs10195756	1.568	0.2965	0.8771	2.804	0.1291	Dystonia
rs10196377	1.568	0.2965	0.8771	2.804	0.1291	Dystonia
rs13423232	1.568	0.2965	0.8771	2.804	0.1291	Dystonia
rs16886072	1.727	0.3606	0.8516	3.501	0.1299	Akathisia
rs1155750	1.811	0.3922	0.8397	3.907	0.1299	Hyperkinesia
rs6744784	1.832	0.4001	0.8364	4.013	0.1302	Tremor
rs74010051	1.457	0.2499	0.893	2.378	0.1318	Akathisia
rs74010052	1.457	0.2499	0.893	2.378	0.1318	Akathisia
rs74010053	1.457	0.2499	0.893	2.378	0.1318	Akathisia
rs62018657	1.457	0.2499	0.893	2.378	0.1318	Akathisia
rs78099684	1.669	0.3429	0.8524	3.268	0.1351	Rigidity
rs117166803	1.669	0.3429	0.8524	3.268	0.1351	Rigidity
rs1478486	1.234	0.1417	0.935	1.629	0.1373	Hyperkinesia
rs117707770	1.396	0.2249	0.8982	2.169	0.1382	Akathisia
rs150034910	1.443	0.2486	0.8867	2.349	0.1399	Akathisia
rs71545975	1.455	0.2547	0.8831	2.397	0.141	Akathisia
rs7678605	1.728	0.3734	0.8313	3.592	0.1429	Dystonia
rs13032033	1.952	0.4581	0.7953	4.791	0.1443	Rigidity
rs117588402	1.386	0.2249	0.8922	2.154	0.1463	Akathisia
rs7247029	1.853	0.426	0.8038	4.27	0.1478	Rigidity
rs2043311	1.851	0.426	0.8031	4.267	0.1484	Rigidity
rs4502644	1.597	0.3241	0.8461	3.014	0.1487	Akathisia
rs2542509	1.776	0.3992	0.812	3.884	0.1503	Tremor
rs13339772	1.852	0.4304	0.7967	4.306	0.1522	Tremor
rs146993202	1.515	0.2907	0.8572	2.679	0.1528	Hyperkinesia
rs1155750	1.665	0.3577	0.8262	3.357	0.1538	Tremor
rs10779954	1.907	0.4573	0.7783	4.674	0.158	Rigidity
rs117082492	1.392	0.2348	0.8784	2.205	0.1592	Akathisia
rs76413600	1.616	0.3436	0.8243	3.169	0.1622	Hyperkinesia
rs13413025	1.552	0.3149	0.8373	2.878	0.1627	Akathisia
rs60955661	1.579	0.3274	0.8309	2.999	0.1632	Dystonia
rs75843596	1.426	0.2547	0.8657	2.349	0.1634	Akathisia
rs76840621	1.426	0.2547	0.8657	2.349	0.1634	Akathisia
rs80305973	1.577	0.3275	0.8302	2.997	0.164	Dystonia
rs6826172	1.338	0.2111	0.885	2.024	0.1673	Hyperkinesia
rs10195756	1.544	0.3147	0.8331	2.86	0.1677	Akathisia
rs10196377	1.544	0.3147	0.8331	2.86	0.1677	Akathisia
rs13423232	1.544	0.3147	0.8331	2.86	0.1677	Akathisia
rs78089994	1.569	0.3269	0.827	2.978	0.168	Dystonia
rs117707770	1.367	0.2276	0.875	2.136	0.1696	Tremor
rs9640245	1.566	0.3269	0.8252	2.972	0.17	Dystonia
rs73460125	1.566	0.3269	0.8252	2.972	0.17	Dystonia
rs73460128	1.566	0.3269	0.8252	2.972	0.17	Dystonia
rs35305609	1.417	0.2546	0.8604	2.335	0.1708	Akathisia
rs1875992	1.197	0.132	0.9243	1.551	0.1728	Dystonia
rs1827697	1.197	0.132	0.9243	1.551	0.1728	Dystonia
rs13339772	2.807	0.7595	0.6335	12.43	0.1742	Hypokinesia
rs6725697	1.856	0.4562	0.7591	4.54	0.1751	Rigidity
rs62005993	1.58	0.3377	0.8152	3.063	0.1755	Akathisia
rs79657351	1.59	0.3435	0.8109	3.117	0.1771	Hyperkinesia
rs117588402	1.357	0.2276	0.8686	2.12	0.1799	Tremor
rs149286686	1.812	0.4485	0.7524	4.365	0.185	Hyperkinesia
rs76813957	1.529	0.3225	0.8127	2.877	0.1878	Rigidity
rs13032033	1.749	0.4248	0.7606	4.021	0.1883	Tremor
rs150034910	1.457	0.2874	0.8293	2.559	0.1906	Hyperkinesia
rs149847084	1.796	0.4481	0.7461	4.322	0.1914	Hyperkinesia
rs73460131	1.512	0.3162	0.8133	2.809	0.1914	Rigidity
rs11695328	2.642	0.7537	0.603	11.57	0.1974	Hypokinesia
rs117082492	1.406	0.265	0.8366	2.364	0.1981	Hyperkinesia
rs7570429	2.632	0.7537	0.6008	11.53	0.1991	Hypokinesia
rs7569062	1.789	0.4547	0.7336	4.361	0.201	Rigidity
rs149286686	1.775	0.4522	0.7318	4.307	0.2043	Rigidity
rs73460143	1.619	0.3808	0.7676	3.415	0.2058	Hyperkinesia
rs10779954	1.709	0.4241	0.7442	3.923	0.2065	Tremor
rs192281014	1.702	0.4226	0.7433	3.895	0.2085	Rigidity
rs2914899	1.525	0.3376	0.7871	2.956	0.211	Akathisia
rs13339772	1.865	0.4993	0.7011	4.963	0.2118	Rigidity
rs13032033	2.537	0.7501	0.5833	11.04	0.2145	Hypokinesia
rs117707770	1.369	0.2533	0.8331	2.248	0.2153	Rigidity
rs35173793	1.417	0.2828	0.8141	2.466	0.2178	Rigidity
rs76202841	1.732	0.447	0.7211	4.16	0.2192	Hyperkinesia
rs6744784	1.746	0.4538	0.7174	4.248	0.2195	Rigidity
rs4502644	2.096	0.6032	0.6427	6.839	0.2198	Hypokinesia
rs10779954	2.502	0.7501	0.5752	10.88	0.2215	Hypokinesia
rs2457019	1.451	0.305	0.7981	2.638	0.2222	Dystonia
rs117588402	1.359	0.2533	0.8271	2.233	0.226	Rigidity
rs6725697	2.441	0.7495	0.5619	10.61	0.2337	Hypokinesia
rs899548	1.386	0.2754	0.8077	2.377	0.2362	Hypokinesia
rs1044376	1.385	0.2755	0.8073	2.377	0.2369	Hypokinesia
rs1044374	1.385	0.2755	0.8073	2.377	0.2369	Hypokinesia
rs1044363	1.384	0.2756	0.8063	2.375	0.2385	Hypokinesia
rs35013724	1.355	0.2605	0.8132	2.258	0.2435	Akathisia
rs7569062	2.381	0.7483	0.5494	10.32	0.2462	Hypokinesia
rs1478486	1.171	0.138	0.8938	1.535	0.2517	Rigidity
rs73460109	1.448	0.3232	0.7686	2.729	0.2519	Akathisia
rs76813957	1.405	0.2996	0.7812	2.529	0.256	Tremor
rs6744784	2.329	0.7477	0.538	10.09	0.2581	Hypokinesia
rs7569062	1.607	0.4218	0.703	3.673	0.2609	Tremor
rs2542509	1.659	0.4534	0.6824	4.036	0.2639	Rigidity
rs77714508	1.424	0.3211	0.7587	2.672	0.2713	Rigidity
rs149286686	1.588	0.4204	0.6966	3.619	0.2714	Tremor
rs2542509	2.261	0.7477	0.5222	9.787	0.2753	Hypokinesia
rs73460131	1.445	0.3382	0.7449	2.804	0.2762	Hyperkinesia
rs1875992	1.162	0.1386	0.8855	1.524	0.2789	Akathisia
rs1827697	1.162	0.1386	0.8855	1.524	0.2789	Akathisia
rs73460143	1.421	0.3253	0.7512	2.689	0.2799	Dystonia
rs146993202	1.369	0.2911	0.7739	2.422	0.2804	Rigidity
rs144492884	1.538	0.4063	0.6938	3.411	0.2891	Rigidity
rs149137825	1.538	0.4063	0.6938	3.411	0.2891	Rigidity
rs2457019	1.408	0.3232	0.747	2.652	0.2902	Tremor
rs116249243	1.403	0.3219	0.7465	2.637	0.2929	Rigidity
rs117097482	1.402	0.3218	0.7462	2.635	0.2936	Rigidity
rs2457019	1.463	0.3653	0.7151	2.994	0.2974	Hyperkinesia
rs7247029	1.514	0.4015	0.6893	3.326	0.3015	Dystonia
rs11695328	1.665	0.494	0.6324	4.384	0.3019	Rigidity
rs2043311	1.512	0.4015	0.6885	3.322	0.3028	Dystonia
rs78089994	1.515	0.4037	0.687	3.343	0.3031	Hyperkinesia
rs7570429	1.661	0.4939	0.6308	4.372	0.3044	Rigidity
rs9640245	1.513	0.4037	0.6858	3.337	0.3051	Hyperkinesia
rs73460125	1.513	0.4037	0.6858	3.337	0.3051	Hyperkinesia
rs73460128	1.513	0.4037	0.6858	3.337	0.3051	Hyperkinesia
rs55911909	1.303	0.2589	0.7845	2.165	0.3065	Tremor
rs60955661	1.503	0.4037	0.6815	3.317	0.3124	Hyperkinesia
rs80305973	1.502	0.4037	0.681	3.315	0.3133	Hyperkinesia
rs1875992	1.331	0.2841	0.7627	2.323	0.3141	Hypokinesia
rs1827697	1.331	0.2841	0.7627	2.323	0.3141	Hypokinesia
rs7678605	1.558	0.4405	0.6571	3.695	0.3141	Rigidity
rs149286686	2.114	0.7443	0.4915	9.092	0.3146	Hypokinesia
rs74010051	1.295	0.2589	0.7799	2.151	0.3175	Tremor
rs74010052	1.295	0.2589	0.7799	2.151	0.3175	Tremor
rs74010053	1.295	0.2589	0.7799	2.151	0.3175	Tremor
rs62018657	1.295	0.2589	0.7799	2.151	0.3175	Tremor
rs16886072	1.51	0.4166	0.6673	3.417	0.3227	Rigidity
rs115765058	1.293	0.2631	0.7717	2.165	0.3295	Tremor
rs35173793	1.623	0.498	0.6117	4.308	0.3307	Hypokinesia
rs7247029	1.504	0.4209	0.6591	3.432	0.3322	Tremor
rs2043311	1.503	0.4209	0.6584	3.429	0.3334	Tremor
rs71545975	1.611	0.4988	0.6062	4.282	0.3389	Hypokinesia
rs35013724	1.601	0.4986	0.6027	4.256	0.345	Hypokinesia
rs150034910	1.312	0.2875	0.7468	2.305	0.345	Rigidity
rs75843596	1.596	0.4989	0.6004	4.244	0.3486	Hypokinesia
rs76840621	1.596	0.4989	0.6004	4.244	0.3486	Hypokinesia
rs1875992	1.156	0.1561	0.8513	1.57	0.3529	Rigidity
rs1827697	1.156	0.1561	0.8513	1.57	0.3529	Rigidity
rs2914899	1.453	0.4042	0.6578	3.208	0.3556	Hyperkinesia
rs149286686	1.471	0.4224	0.6429	3.367	0.3606	Akathisia
rs77714508	1.313	0.2983	0.7314	2.355	0.362	Tremor
rs35305609	1.575	0.4998	0.5913	4.194	0.3636	Hypokinesia
rs28420259	1.318	0.3096	0.7185	2.418	0.3723	Akathisia
rs146993202	1.587	0.5194	0.5732	4.391	0.3742	Hypokinesia
rs76202841	1.452	0.4202	0.6372	3.309	0.3749	Akathisia
rs1155750	1.442	0.4153	0.6388	3.254	0.3785	Rigidity
rs35305609	0.7534	0.3266	0.3972	1.429	0.386	Tremor
rs71545975	1.284	0.2922	0.7244	2.278	0.3916	Rigidity
rs2043311	1.513	0.4842	0.5857	3.908	0.3925	Hyperkinesia
rs13032033	1.435	0.4253	0.6236	3.304	0.3954	Dystonia
rs13032033	1.469	0.4542	0.6033	3.579	0.3968	Akathisia
rs11769191	1.347	0.3517	0.6759	2.683	0.3974	Dystonia
rs28420259	1.66	0.5999	0.5122	5.379	0.3983	Hypokinesia
rs7247029	1.503	0.4841	0.582	3.882	0.3998	Hyperkinesia
rs74485416	1.42	0.4236	0.619	3.257	0.408	Akathisia
rs118102726	1.42	0.4236	0.619	3.257	0.408	Akathisia
rs150034910	1.519	0.512	0.557	4.144	0.414	Hypokinesia
rs35013724	1.268	0.2923	0.7148	2.248	0.4173	Rigidity
rs28427259	1.235	0.2626	0.7383	2.066	0.4211	Tremor
rs188072202	1.235	0.2626	0.7383	2.066	0.4211	Tremor
rs140608068	1.235	0.2626	0.7383	2.066	0.4211	Tremor
rs71545975	0.7697	0.3264	0.4059	1.459	0.4225	Tremor
rs10779954	1.438	0.4534	0.5914	3.497	0.4228	Akathisia
rs144492884	1.357	0.3813	0.6426	2.864	0.4238	Tremor
rs149137825	1.357	0.3813	0.6426	2.864	0.4238	Tremor
rs35305609	1.259	0.2923	0.71	2.233	0.4307	Rigidity
rs144492884	1.351	0.3822	0.6386	2.856	0.4317	Akathisia
rs149137825	1.351	0.3822	0.6386	2.856	0.4317	Akathisia
rs75843596	1.258	0.2923	0.7094	2.231	0.4322	Rigidity
rs76840621	1.258	0.2923	0.7094	2.231	0.4322	Rigidity
rs77785691	1.227	0.2624	0.7336	2.052	0.4358	Tremor
rs117082492	0.5695	0.7245	0.1377	2.356	0.4371	Hypokinesia
rs10779954	1.383	0.4245	0.6019	3.178	0.4448	Dystonia
rs76413600	1.278	0.3209	0.6811	2.397	0.4452	Akathisia
rs144492884	1.39	0.4314	0.5966	3.237	0.4456	Hyperkinesia
rs149137825	1.39	0.4314	0.5966	3.237	0.4456	Hyperkinesia
rs35173793	0.781	0.3262	0.4121	1.48	0.4484	Tremor
rs35173793	1.211	0.2592	0.7287	2.013	0.4598	Dystonia
rs28427259	1.203	0.2523	0.7337	1.973	0.4638	Dystonia
rs188072202	1.203	0.2523	0.7337	1.973	0.4638	Dystonia
rs140608068	1.203	0.2523	0.7337	1.973	0.4638	Dystonia
rs4238595	1.359	0.4223	0.594	3.11	0.4675	Dystonia
rs6725697	1.385	0.4523	0.5707	3.361	0.4716	Akathisia
rs77785691	1.192	0.2522	0.7272	1.954	0.4861	Dystonia
rs71545975	1.198	0.2595	0.7204	1.992	0.4866	Dystonia
rs899548	1.112	0.1551	0.8208	1.508	0.4922	Rigidity
rs6725697	1.336	0.4234	0.5827	3.064	0.4938	Dystonia
rs1044376	1.112	0.1552	0.82	1.507	0.4956	Rigidity
rs1044374	1.112	0.1552	0.82	1.507	0.4956	Rigidity
rs79657351	1.242	0.3207	0.6624	2.329	0.4993	Akathisia
rs7569062	1.353	0.451	0.5592	3.276	0.5022	Akathisia
rs1044363	1.109	0.1552	0.8184	1.504	0.5036	Rigidity
rs35013724	1.188	0.2595	0.7143	1.975	0.5071	Dystonia
rs115765058	1.186	0.2581	0.7154	1.968	0.5078	Dystonia
rs62005993	1.29	0.3853	0.606	2.745	0.5091	Rigidity
rs2457019	1.264	0.3669	0.6158	2.595	0.5229	Rigidity
rs7569062	1.304	0.4221	0.5701	2.982	0.5296	Dystonia
rs75843596	1.176	0.2595	0.7074	1.956	0.5312	Dystonia
rs76840621	1.176	0.2595	0.7074	1.956	0.5312	Dystonia
rs79657351	0.5302	1.014	0.07263	3.87	0.5316	Hypokinesia
rs35305609	1.173	0.2594	0.7056	1.951	0.5379	Dystonia
rs2043311	0.7216	0.533	0.2539	2.051	0.5404	Akathisia
rs7247029	0.7223	0.533	0.2541	2.053	0.5416	Akathisia
rs1044376	1.088	0.1383	0.8293	1.426	0.5439	Akathisia
rs1044374	1.088	0.1383	0.8293	1.426	0.5439	Akathisia
rs76413600	0.5413	1.014	0.07418	3.951	0.5451	Hypokinesia
rs1044363	1.086	0.1383	0.8282	1.424	0.5505	Akathisia
rs6744784	1.307	0.4501	0.5411	3.159	0.5516	Akathisia
rs2457019	0.5553	1.021	0.07507	4.107	0.5645	Hypokinesia
rs115765058	1.189	0.3047	0.6544	2.161	0.5699	Rigidity
rs1478486	1.072	0.1255	0.8384	1.371	0.5781	Akathisia
rs6744784	1.263	0.4212	0.5533	2.884	0.579	Dystonia
rs75843596	0.8411	0.3125	0.4559	1.552	0.5799	Tremor
rs76840621	0.8411	0.3125	0.4559	1.552	0.5799	Tremor
rs13339772	1.301	0.4931	0.4949	3.42	0.5936	Akathisia
rs35173793	1.179	0.3113	0.6403	2.17	0.5975	Hyperkinesia
rs77785691	0.6808	0.729	0.1631	2.841	0.5978	Hypokinesia
rs35013724	0.8498	0.3124	0.4607	1.568	0.6023	Tremor
rs74010051	0.6871	0.7233	0.1665	2.836	0.6039	Hypokinesia
rs74010052	0.6871	0.7233	0.1665	2.836	0.6039	Hypokinesia
rs74010053	0.6871	0.7233	0.1665	2.836	0.6039	Hypokinesia
rs62018657	0.6871	0.7233	0.1665	2.836	0.6039	Hypokinesia
rs28427259	0.6854	0.729	0.1642	2.861	0.6043	Hypokinesia
rs188072202	0.6854	0.729	0.1642	2.861	0.6043	Hypokinesia
rs140608068	0.6854	0.729	0.1642	2.861	0.6043	Hypokinesia
rs10195756	0.5905	1.02	0.08001	4.358	0.6054	Hypokinesia
rs10196377	0.5905	1.02	0.08001	4.358	0.6054	Hypokinesia
rs13423232	0.5905	1.02	0.08001	4.358	0.6054	Hypokinesia
rs55911909	0.6915	0.7232	0.1676	2.854	0.61	Hypokinesia
rs6826172	1.224	0.3985	0.5605	2.673	0.6119	Hypokinesia
rs73460109	0.5998	1.013	0.08233	4.37	0.6139	Hypokinesia
rs899548	1.073	0.139	0.8168	1.409	0.614	Akathisia
rs149847084	1.252	0.4465	0.5219	3.004	0.6146	Tremor
rs2542509	1.252	0.4496	0.5188	3.023	0.6168	Akathisia
rs13413025	0.6046	1.02	0.08183	4.468	0.622	Hypokinesia
rs35013724	1.161	0.3115	0.6308	2.139	0.6309	Hyperkinesia
rs71545975	1.16	0.3117	0.6296	2.137	0.6342	Hyperkinesia
rs115765058	0.7072	0.7291	0.1694	2.952	0.6347	Hypokinesia
rs76813957	1.186	0.361	0.5845	2.406	0.6365	Hyperkinesia
rs7678605	1.227	0.4405	0.5176	2.91	0.642	Akathisia
rs78099684	0.636	0.9972	0.09008	4.49	0.6499	Hypokinesia
rs117166803	0.636	0.9972	0.09008	4.49	0.6499	Hypokinesia
rs75843596	1.15	0.3117	0.6242	2.118	0.6544	Hyperkinesia
rs76840621	1.15	0.3117	0.6242	2.118	0.6544	Hyperkinesia
rs2914899	0.8245	0.432	0.3536	1.923	0.6551	Tremor
rs2542509	1.206	0.4208	0.5285	2.75	0.6568	Dystonia
rs28427259	1.144	0.3042	0.63	2.076	0.6591	Rigidity
rs188072202	1.144	0.3042	0.63	2.076	0.6591	Rigidity
rs140608068	1.144	0.3042	0.63	2.076	0.6591	Rigidity
rs60955661	1.182	0.3821	0.5592	2.5	0.6609	Tremor
rs74485416	0.7923	0.5316	0.2795	2.246	0.6615	Tremor
rs118102726	0.7923	0.5316	0.2795	2.246	0.6615	Tremor
rs80305973	1.181	0.3821	0.5587	2.498	0.6626	Tremor
rs55911909	1.143	0.3078	0.625	2.089	0.665	Hyperkinesia
rs73460143	0.6476	1.013	0.08886	4.719	0.668	Hypokinesia
rs11769191	1.178	0.3861	0.5525	2.51	0.672	Akathisia
rs62005993	1.356	0.7232	0.3287	5.596	0.6735	Hypokinesia
rs77785691	1.136	0.3041	0.6262	2.062	0.6742	Rigidity
rs74010051	1.137	0.3078	0.622	2.079	0.6763	Hyperkinesia
rs74010052	1.137	0.3078	0.622	2.079	0.6763	Hyperkinesia
rs74010053	1.137	0.3078	0.622	2.079	0.6763	Hyperkinesia
rs62018657	1.137	0.3078	0.622	2.079	0.6763	Hyperkinesia
rs35305609	1.138	0.3119	0.6175	2.097	0.6787	Hyperkinesia
rs28427259	1.118	0.2703	0.6583	1.9	0.6792	Akathisia
rs188072202	1.118	0.2703	0.6583	1.9	0.6792	Akathisia
rs140608068	1.118	0.2703	0.6583	1.9	0.6792	Akathisia
rs73460131	0.8698	0.3396	0.4471	1.692	0.6812	Akathisia
rs4502644	1.158	0.3611	0.5707	2.351	0.684	Tremor
rs11695328	1.201	0.4524	0.4949	2.915	0.6853	Dystonia
rs7570429	1.197	0.4524	0.493	2.904	0.6916	Dystonia
rs77785691	1.111	0.2702	0.654	1.886	0.698	Akathisia
rs78089994	1.159	0.3818	0.5484	2.449	0.6992	Tremor
rs11695328	1.206	0.4893	0.4623	3.147	0.7016	Akathisia
rs9640245	1.157	0.3818	0.5473	2.445	0.7029	Tremor
rs73460125	1.157	0.3818	0.5473	2.445	0.7029	Tremor
rs73460128	1.157	0.3818	0.5473	2.445	0.7029	Tremor
rs7570429	1.202	0.4893	0.4605	3.135	0.7074	Akathisia
rs28427259	1.118	0.312	0.6065	2.061	0.7207	Hyperkinesia
rs188072202	1.118	0.312	0.6065	2.061	0.7207	Hyperkinesia
rs140608068	1.118	0.312	0.6065	2.061	0.7207	Hyperkinesia
rs78089994	0.7094	1.012	0.09756	5.158	0.7345	Hypokinesia
rs13413025	1.123	0.347	0.5689	2.217	0.7378	Tremor
rs80305973	0.7156	1.012	0.09843	5.202	0.7409	Hypokinesia
rs60955661	0.7159	1.012	0.09847	5.205	0.7412	Hypokinesia
rs77785691	1.107	0.3119	0.6007	2.04	0.7443	Hyperkinesia
rs62005993	1.13	0.3822	0.5344	2.391	0.7485	Tremor
rs9640245	0.7234	1.013	0.09938	5.266	0.7492	Hypokinesia
rs73460125	0.7234	1.013	0.09938	5.266	0.7492	Hypokinesia
rs73460128	0.7234	1.013	0.09938	5.266	0.7492	Hypokinesia
rs10195756	1.117	0.3469	0.5661	2.205	0.7492	Tremor
rs10196377	1.117	0.3469	0.5661	2.205	0.7492	Tremor
rs13423232	1.117	0.3469	0.5661	2.205	0.7492	Tremor
rs115765058	1.093	0.2776	0.6342	1.883	0.7496	Akathisia
rs144492884	0.8713	0.4317	0.3738	2.031	0.7496	Dystonia
rs149137825	0.8713	0.4317	0.3738	2.031	0.7496	Dystonia
rs11695328	1.164	0.4866	0.4486	3.021	0.7548	Tremor
rs7570429	1.159	0.4866	0.4467	3.009	0.7612	Tremor
rs11769191	0.7469	1.012	0.1029	5.424	0.773	Hypokinesia
rs1155750	0.8885	0.4116	0.3965	1.991	0.774	Dystonia
rs77714508	1.108	0.36	0.5469	2.243	0.7767	Hyperkinesia
rs74485416	0.8483	0.6056	0.2589	2.78	0.7859	Hyperkinesia
rs118102726	0.8483	0.6056	0.2589	2.78	0.7859	Hyperkinesia
rs73460109	1.094	0.3601	0.5399	2.215	0.8038	Tremor
rs4502644	0.9019	0.4331	0.3859	2.108	0.8116	Rigidity
rs11769191	0.9022	0.4325	0.3865	2.106	0.812	Tremor
rs60955661	1.08	0.3858	0.5069	2.3	0.8423	Akathisia
rs4502644	1.071	0.346	0.5434	2.109	0.8436	Dystonia
rs80305973	1.079	0.3858	0.5066	2.298	0.8438	Akathisia
rs144492884	0.8211	1.009	0.1135	5.938	0.8452	Hypokinesia
rs149137825	0.8211	1.009	0.1135	5.938	0.8452	Hypokinesia
rs115765058	1.064	0.3241	0.5638	2.008	0.8479	Hyperkinesia
rs16886072	0.9261	0.4128	0.4124	2.08	0.8525	Dystonia
rs73460143	1.07	0.3809	0.5074	2.258	0.8582	Tremor
rs62005993	0.9355	0.3832	0.4414	1.982	0.8618	Dystonia
rs9640245	1.067	0.3856	0.5009	2.271	0.8673	Akathisia
rs73460125	1.067	0.3856	0.5009	2.271	0.8673	Akathisia
rs73460128	1.067	0.3856	0.5009	2.271	0.8673	Akathisia
rs78089994	1.064	0.3854	0.4999	2.265	0.872	Akathisia
rs73460131	0.9491	0.3379	0.4894	1.841	0.8773	Tremor
rs146993202	1.045	0.2889	0.5934	1.841	0.8781	Tremor
rs149286686	1.069	0.447	0.4449	2.566	0.882	Dystonia
rs79657351	0.949	0.3585	0.47	1.916	0.8838	Tremor
rs117707770	1.041	0.2863	0.594	1.825	0.8883	Hyperkinesia
rs146993202	1.037	0.2737	0.6064	1.773	0.8948	Dystonia
rs117707770	1.07	0.5168	0.3886	2.947	0.8956	Hypokinesia
rs2457019	0.9549	0.3644	0.4675	1.95	0.8991	Akathisia
rs117588402	1.064	0.517	0.3863	2.932	0.9043	Hypokinesia
rs74485416	1.054	0.4481	0.4381	2.538	0.9059	Dystonia
rs118102726	1.054	0.4481	0.4381	2.538	0.9059	Dystonia
rs117588402	1.033	0.2864	0.5892	1.811	0.9101	Hyperkinesia
rs13339772	1.047	0.4906	0.4001	2.738	0.9261	Dystonia
rs73460143	0.9672	0.3841	0.4555	2.053	0.9308	Akathisia
rs76413600	0.97	0.3585	0.4804	1.959	0.9323	Tremor
rs76202841	0.9351	1.026	0.1252	6.984	0.9478	Hypokinesia
rs4502644	1.027	0.4282	0.4438	2.378	0.9498	Hyperkinesia
rs7678605	1.063	1.004	0.1484	7.613	0.9515	Hypokinesia
rs4238595	1.056	1.028	0.1408	7.916	0.9579	Hypokinesia
rs73460131	0.9667	0.7189	0.2362	3.956	0.9624	Hypokinesia
rs149847084	0.9779	0.4832	0.3793	2.521	0.9632	Akathisia
rs28420259	1.016	0.3419	0.5198	1.986	0.9633	Tremor
rs117097482	1.016	0.38	0.4825	2.14	0.9664	Hyperkinesia
rs62005993	0.9813	0.4702	0.3905	2.466	0.968	Hyperkinesia
rs74485416	1.018	0.5357	0.3563	2.91	0.9731	Rigidity
rs118102726	1.018	0.5357	0.3563	2.91	0.9731	Rigidity
rs150034910	1.009	0.2862	0.576	1.768	0.9743	Tremor
rs116249243	1.01	0.3801	0.4793	2.126	0.98	Hyperkinesia
rs149847084	1.017	1.026	0.1362	7.589	0.9872	Hypokinesia
rs150034910	0.9988	0.2712	0.587	1.7	0.9966	Dystonia
UKU Utvalg for Kliniske Undersogelser, SNP single nucleotide polymorphism, OR odds ratio, SE standard error

## Sheet: Table S8
Table S8 Results of vlidation on AE records
SNP	OR	Se	L95	U95	P	Pheno	Month
rs71545975	0.6125	0.2103	0.4056	0.9249	0.01973	Akathisia	1
rs35305609	0.6226	0.2103	0.4123	0.9402	0.02426	Akathisia	1
rs35173793	0.6074	0.2242	0.3914	0.9426	0.02617	Akathisia	1
rs75843596	0.6477	0.2048	0.4335	0.9678	0.03402	Akathisia	1
rs76840621	0.6477	0.2048	0.4335	0.9678	0.03402	Akathisia	1
rs35013724	0.6643	0.2031	0.4462	0.9891	0.04403	Akathisia	1
rs16886072	0.5984	0.2577	0.3612	0.9916	0.04629	Akathisia	3
rs13032033	0.7791	0.1414	0.5905	1.028	0.07738	Akathisia	3
rs6744784	0.7804	0.1418	0.5911	1.03	0.08033	Akathisia	3
rs35173793	0.6387	0.2574	0.3856	1.058	0.08157	Akinesia	3
rs6725697	0.7808	0.1428	0.5902	1.033	0.08307	Akathisia	3
rs7570429	0.7189	0.192	0.4935	1.047	0.08557	Akathisia	3
rs10779954	0.7866	0.1416	0.5959	1.038	0.09015	Akathisia	3
rs73460131	1.509	0.2441	0.9351	2.435	0.09195	Akathisia	3
rs7569062	0.7872	0.142	0.5959	1.04	0.09212	Akathisia	3
rs2542509	0.7941	0.1411	0.6022	1.047	0.1022	Akathisia	3
rs9640245	1.444	0.2586	0.8702	2.398	0.155	Akinesia	3
rs35173793	0.7219	0.2296	0.4603	1.132	0.1558	Akathisia	3
rs73460131	1.431	0.2542	0.8696	2.356	0.1584	Akinesia	3
rs73460128	1.402	0.2482	0.8616	2.28	0.1739	Akathisia	3
rs73460125	1.42	0.258	0.8561	2.354	0.1745	Akinesia	3
rs35173793	1.336	0.2159	0.8751	2.04	0.1796	Akinesia	1
rs1044376	0.7559	0.2085	0.5023	1.138	0.1796	Akathisia	3
rs1044374	0.7559	0.2085	0.5023	1.138	0.1796	Akathisia	3
rs73460128	1.402	0.2578	0.846	2.324	0.1899	Akinesia	3
rs71545975	0.7374	0.2336	0.4665	1.166	0.1922	Akinesia	3
rs60955661	1.468	0.2962	0.8215	2.623	0.195	Akathisia	3
rs35305609	0.7612	0.2123	0.5022	1.154	0.1987	Akathisia	3
rs11769191	1.462	0.2965	0.8176	2.614	0.2003	Akathisia	3
rs80305973	1.456	0.2963	0.8149	2.603	0.2044	Akathisia	3
rs1044376	0.7773	0.2007	0.5245	1.152	0.2092	Akinesia	1
rs1044374	0.7773	0.2007	0.5245	1.152	0.2092	Akinesia	1
rs35305609	1.29	0.2034	0.8658	1.922	0.2106	Akinesia	1
rs75843596	1.276	0.2002	0.8622	1.89	0.2227	Akinesia	1
rs76840621	1.276	0.2002	0.8622	1.89	0.2227	Akinesia	1
rs73460125	1.35	0.2506	0.826	2.206	0.2313	Akathisia	3
rs4238595	0.8097	0.1782	0.571	1.148	0.2362	Akinesia	3
rs16886072	0.7505	0.2429	0.4662	1.208	0.2373	Akathisia	1
rs75843596	0.7807	0.2107	0.5166	1.18	0.24	Akathisia	3
rs76840621	0.7807	0.2107	0.5166	1.18	0.24	Akathisia	3
rs71545975	0.7799	0.2126	0.5142	1.183	0.2422	Akathisia	3
rs35013724	1.261	0.1999	0.8524	1.866	0.2455	Akinesia	1
rs71545975	1.264	0.2033	0.8483	1.882	0.2498	Akinesia	1
rs73460109	1.328	0.2465	0.8189	2.152	0.2504	Akathisia	3
rs4238595	1.206	0.1679	0.8678	1.676	0.2645	Akinesia	1
rs75843596	0.776	0.2279	0.4964	1.213	0.2659	Akinesia	3
rs76840621	0.776	0.2279	0.4964	1.213	0.2659	Akinesia	3
rs9640245	1.304	0.2531	0.7941	2.141	0.2942	Akathisia	3
rs35013724	0.8045	0.2087	0.5344	1.211	0.2973	Akathisia	3
rs73460109	1.304	0.2561	0.7894	2.154	0.2999	Akinesia	3
rs78089994	1.346	0.29	0.7623	2.376	0.3058	Akathisia	3
rs35013724	0.8022	0.2251	0.516	1.247	0.3275	Akinesia	3
rs35305609	0.8017	0.2275	0.5133	1.252	0.3312	Akinesia	3
rs78089994	1.335	0.3055	0.7338	2.43	0.3437	Akinesia	3
rs60955661	1.337	0.3152	0.721	2.481	0.3563	Akinesia	3
rs11769191	1.335	0.3155	0.7194	2.478	0.3596	Akinesia	3
rs80305973	1.329	0.3153	0.7164	2.465	0.367	Akinesia	3
rs116249243	0.4958	0.7847	0.1065	2.308	0.3713	Akathisia	1
rs13339772	0.6061	0.573	0.1972	1.863	0.3822	Akathisia	3
rs6744784	0.8886	0.1356	0.6812	1.159	0.3834	Akathisia	1
rs7678605	0.8846	0.1422	0.6694	1.169	0.3884	Akathisia	3
rs16886072	1.205	0.2323	0.764	1.899	0.4231	Akinesia	3
rs7570429	1.159	0.1851	0.8061	1.665	0.4263	Akinesia	3
rs7569062	0.8983	0.1359	0.6882	1.173	0.4303	Akathisia	1
rs1044376	0.8685	0.195	0.5926	1.273	0.4696	Akathisia	1
rs1044374	0.8685	0.195	0.5926	1.273	0.4696	Akathisia	1
rs60955661	1.258	0.3306	0.658	2.404	0.4878	Akinesia	1
rs80305973	1.25	0.3306	0.6541	2.39	0.4992	Akinesia	1
rs4238595	0.9026	0.1618	0.6574	1.239	0.5266	Akathisia	3
rs2542509	0.9189	0.1353	0.705	1.198	0.532	Akathisia	1
rs10779954	0.923	0.1351	0.7083	1.203	0.553	Akathisia	1
rs78089994	1.184	0.2994	0.6586	2.13	0.5719	Akathisia	1
rs78089994	1.192	0.3172	0.6401	2.219	0.58	Akinesia	1
rs116249243	0.6965	0.6682	0.188	2.58	0.5883	Akinesia	3
rs11769191	1.189	0.3291	0.6238	2.266	0.5988	Akinesia	1
rs79657351	0.8514	0.3196	0.4551	1.593	0.6147	Akinesia	1
rs7570429	0.9172	0.1786	0.6463	1.302	0.6283	Akathisia	1
rs1044376	0.9104	0.2054	0.6087	1.362	0.6477	Akinesia	3
rs1044374	0.9104	0.2054	0.6087	1.362	0.6477	Akinesia	3
rs73460109	0.8892	0.2629	0.5312	1.488	0.6549	Akathisia	1
rs79657351	0.8825	0.2883	0.5015	1.553	0.6646	Akathisia	1
rs16886072	0.9002	0.2426	0.5596	1.448	0.6648	Akinesia	1
rs7678605	0.9469	0.1336	0.7288	1.23	0.6829	Akathisia	1
rs116249243	0.7632	0.6683	0.206	2.828	0.6859	Akathisia	3
rs73460128	0.8934	0.2808	0.5152	1.549	0.6881	Akinesia	1
rs13339772	0.7968	0.5712	0.2601	2.441	0.6908	Akinesia	3
rs13032033	0.9489	0.135	0.7283	1.236	0.6978	Akathisia	1
rs116249243	0.7716	0.6709	0.2072	2.874	0.6992	Akinesia	1
rs6725697	0.9491	0.1358	0.7273	1.239	0.7008	Akathisia	1
rs6744784	0.9454	0.1471	0.7085	1.261	0.7026	Akinesia	3
rs73460125	0.9061	0.2808	0.5226	1.571	0.7255	Akinesia	1
rs73460109	0.9117	0.2749	0.532	1.562	0.7367	Akinesia	1
rs80305973	1.103	0.3147	0.5951	2.044	0.7557	Akathisia	1
rs60955661	1.099	0.3146	0.5931	2.036	0.7644	Akathisia	1
rs9640245	0.9201	0.281	0.5304	1.596	0.7671	Akinesia	1
rs7569062	0.9608	0.1467	0.7206	1.281	0.7851	Akinesia	3
rs7678605	1.038	0.1422	0.7857	1.372	0.7918	Akinesia	1
rs6725697	1.036	0.1458	0.7787	1.379	0.807	Akinesia	3
rs7569062	0.9664	0.1429	0.7303	1.279	0.8109	Akinesia	1
rs73460131	1.057	0.2538	0.6429	1.738	0.8267	Akathisia	1
rs2542509	0.9688	0.1461	0.7276	1.29	0.8283	Akinesia	3
rs13339772	0.899	0.519	0.3251	2.486	0.8375	Akinesia	1
rs7570429	1.037	0.1821	0.7255	1.481	0.8435	Akinesia	1
rs13339772	0.915	0.4972	0.3453	2.425	0.8582	Akathisia	1
rs79657351	1.052	0.2854	0.6013	1.841	0.8589	Akathisia	3
rs2542509	0.9761	0.1423	0.7384	1.29	0.8648	Akinesia	1
rs9640245	0.961	0.2644	0.5723	1.614	0.8804	Akathisia	1
rs73460128	1.04	0.2576	0.6274	1.722	0.8805	Akathisia	1
rs4238595	1.022	0.1552	0.7543	1.386	0.8866	Akathisia	1
rs7678605	1.02	0.1495	0.761	1.367	0.8941	Akinesia	3
rs10779954	1.018	0.1454	0.7653	1.353	0.9047	Akinesia	3
rs10779954	1.017	0.1418	0.7702	1.343	0.9054	Akinesia	1
rs13032033	1.013	0.1408	0.7683	1.334	0.9295	Akinesia	1
rs11769191	1.025	0.312	0.5563	1.89	0.9359	Akathisia	1
rs6744784	0.9899	0.1426	0.7485	1.309	0.9435	Akinesia	1
rs13032033	1.01	0.1455	0.7597	1.344	0.9437	Akinesia	3
rs6725697	1.007	0.1428	0.7611	1.332	0.9614	Akinesia	1
rs73460131	0.9914	0.2704	0.5836	1.684	0.9746	Akinesia	1
rs73460125	1.001	0.2608	0.6003	1.669	0.9976	Akathisia	1
rs79657351	1	0.3062	0.549	1.823	0.999	Akinesia	3
AE adverse effecr, SNP single nucleotide polymorphism, OR odds ratio

## Sheet: Table S9
Table S9 Results of TWAS
Items	Gene_number
Brain_Amygdala	2769	AIMS
		NA
		BARS
		NA
		SAS
		NA
Brain_Anterior_cingulate_cortex_BA24	3703	AIMS
		ID	CHR	MODEL	MODELCV.R2	MODELCV.PV	TWAS.Z	TWAS.P
		ENSG00000249664.1	5	top1	0.22	1.8e-09	5.039	4.68e-07	AC027338.1
		BARS
		NA
		SAS
		NA
Brain_Caudate_basal_ganglia	5432	AIMS
		ID	CHR	MODEL	MODELCV.R2	MODELCV.PV	TWAS.Z	TWAS.P
		ENSG00000249664.1	5	top1	0.24	3.8e-13	5.039	4.68e-07	AC027338.1
		ENSG00000152422.15	5	top1	0.23	9.1e-13	-4.98	6.36e-07	XRCC4
		ENSG00000198756.10	1	top1	0.35	5.5e-20	-4.955	7.23e-07	COLGALT2
		BARS
		NA
		SAS
		NA
Brain_Cerebellar_Hemisphere	6520	AIMS
		NA
		BARS
		NA
		SAS
		NA
Brain_Cerebellum	7725	AIMS
		ID	CHR	MODEL	MODELCV.R2	MODELCV.PV	TWAS.Z	TWAS.P
		ENSG00000249664.1	5	top1	0.22	2.9e-13	5.039	4.68e-07	AC027338.1
		BARS
		NA
		SAS
		NA
Brain_Cortex	5990	AIMS
		NA
		BARS
		NA
		SAS
		NA
Brain_Frontal_Cortex_BA9	4933	AIMS
		ID	CHR	MODEL	MODELCV.R2	MODELCV.PV	TWAS.Z	TWAS.P
		ENSG00000124383.8	2	susie	0.057	0.00087	-5.65832	1.53e-08	MPHOSPH10
		ENSG00000249664.1	5	top1	0.28	2.6e-14	5.039	4.68e-07	AC027338.1
		BARS
		NA
		SAS
		NA
Brain_Hippocampus	3787	AIMS
		ID	CHR	MODEL	MODELCV.R2	MODELCV.PV	TWAS.Z	TWAS.P
		ENSG00000249664.1	5	top1	0.21	2.8e-10	5.055	4.3e-07	AC027338.1
		BARS
		NA
		SAS
		NA
Brain_Hypothalamus	3794	AIMS
		NA
		BARS
		NA
		SAS
		NA
Brain_Nucleus_accumbens_basal_ganglia	5395	AIMS
		ID	CHR	MODEL	MODELCV.R2	MODELCV.PV	TWAS.Z	TWAS.P
		ENSG00000249664.1	5	top1	0.32	6.9e-19	5.055	4.3e-07	AC027338.1
		ENSG00000152422.15	5	susie	0.26	4.3e-15	-5.04616	4.51e-07	XRCC4
		ENSG00000198756.10	1	top1	0.26	5.2e-15	-4.955	7.23e-07	COLGALT2
		BARS
		NA
		SAS
		NA
Brain_Putamen_basal_ganglia	4682	AIMS
		ID	CHR	MODEL	MODELCV.R2	MODELCV.PV	TWAS.Z	TWAS.P
		ENSG00000152422.15	5	susie	0.056	0.0011	-5.20212	1.97e-07	XRCC4
		ENSG00000249664.1	5	susie	0.17	2e-08	5.05637	4.27e-07	AC027338.1
		ENSG00000198756.10	1	top1	0.3	6.4e-15	-4.955	7.23e-07	COLGALT2
		BARS
		NA
		SAS
		NA
Brain_Spinal_cord_cervical_c-1	3343	AIMS
		ID	CHR	MODEL	MODELCV.R2	MODELCV.PV	TWAS.Z	TWAS.P
		ENSG00000198756.10	1	susie	0.13	1.8e-05	-4.9674	6.79e-07	COLGALT2
		BARS
		NA
		SAS
		NA
Brain_Substantia_nigra	2555	AIMS
		ID	CHR	MODEL	MODELCV.R2	MODELCV.PV	TWAS.Z	TWAS.P
		ENSG00000249664.1	5	susie	0.25	9e-09	5.0244	5.05e-07	AC027338.1
		ENSG00000198756.10	1	susie	0.23	4.9e-08	-4.93855	7.87e-07	COLGALT2
		BARS
		NA
		SAS
		NA
P_threshold	8.25e-07
TWAS transcriptome-wide association studies, AIMS Abnormal Involuntary Movement Scale, NA not applicable, BARS Barnes Akathisia Rating Scale, SAS Simpson-Angus Scale, CHR chromosome

## Sheet: Table S10
Table S10 Results of PheWAS
Genes	PMID	Year	Domain	Trait	P-value	No.
RABB4	NA	NA	NA	NA	NA	NA
rs6826172	NA	NA	NA	NA	NA	NA
CNTNAP2	NA	NA	NA	NA	NA	NA
ZNF638	16252231	2005	Neurological	Parkinson disease of sibling pairs (tier 1)	0.0061185	886
LUZP2	BioRxiv: https://doi.org/10.1101/388165	2019	Neurological	Parkinson disease of sibling pairs (tier 1)	0.032629	482730
FAM83B	19915575	2009	Neurological	Parkinson disease	0.0089933	5691
CLO1	21829596	2011	Neurological	Familial Parkinson Disease	0.04199	1672
ARHGEF4	NA	NA	NA	NA	NA	NA
DYNC2H1	NA	NA	NA	NA	NA	NA
XRCC4	NA	NA	NA	NA	NA	NA
TMEM167A	NA	NA	NA	NA	NA	NA
MYH6	22451204	2012	Neurological	Parkinson disease	0.01351	8477
PAIP2B	NA	NA	NA	NA	NA	NA
rs2043311	22451204	2012	Neurological	Parkinson disease	0.02095	8477
rs1875992	22451204	2012	Neurological	Parkinson disease	0.01895	8477
PMID PubMed unique identifier, NA not applicable

[truncated: 2 more sheets: Table S11, Tabel S12]
